# Supplementary material for: Causal Relationships Between Major Depressive Disorder and Coronary Artery Disease Across Diverse Populations: A Bidirectional Mendelian Randomisation Study
Source: Trop Med Int Health. 2025 Oct 15;31(1):80–90. doi: 10.1111/tmi.70051 (PMC12775895; doi:10.1111/tmi.70051)
Supplement: Supplementary file 1 — Data S1: tmi70051‐sup‐0001‐supinfo.xlsx. [file TMI-31-80-s001.xlsx]

## Sheet: Data Sources
Trait	Specific Exposure Phenotype Derived by each GWAS	Ancestry	GWAS Data Source	Publication Reference	Sample Size	Association Count	Number of Cohorts Included in Meta-Analysis (if applicable)	Mean Sample Size per Cohort (if applicable)	Number of Variants	Cohorts Included	Country/Countries From Which Participants Were From	Average Age of Participants (years)	Sex of Participants (% female)	Definition of Trait	Measure of Trait	Covariates Adjusted for in the GWAS	Phenotypic-specific Sample Sizes included in the GWAS
Depression	Major depression	EAS	Psychiatric Genomics Consortium	Giannakopoulou O, Lin K, Meng X, Su MH, Kuo PH, Peterson RE, Awasthi S, Moscati A, Coleman JR, Bass N, Millwood IY. The genetic architecture of depression in individuals of East Asian ancestry: a genome-wide association study. JAMA psychiatry. 2021 Nov 1;78(11):1258-69.	15771 cases and 178777 controls	156	11	24168	NA	China Kadoorie Biobank, CONVERGE, Taiwan Major Depressive Disorder Study, Intern Health Study, UK Biobank, Army STARRS, BioMe, 23andMe (not included in analysis), Women's Health Initiative (not included in analysis)	China, Taiwan, USA, UK	51	62.8	Structured clinical interviews, medical health care records, symptom questionnaires, and self-completed surveys	health records and self-report questionnaires	Age, sex, principal components, and study-specific covariates (eg, study arm in WHI)	194548
	Major depression	EUR	Psychiatric Genomics Consortium	Adams MJ, Streit F, Meng X, Awasthi S, Adey BN, Choi KW, Chundru VK, Coleman JR, Ferwerda B, Foo JC, Gerring ZF. Trans-ancestry genome-wide study of depression identifies 697 associations implicating cell types and pharmacotherapies. Cell. 2025 Jan 14.	525197 cases and 3362335 controls	697	76	160725	14583040	ZNA, POSEIDON, BiDirect, BOMA, EPAD/CARD3, COFAMS, CoLaus¦PsyCoLaus, UEDIN, EMC, BePS, BRIDGE-S, FOR2107, GenRED, GENPOD/NewMeds, DGN, GenRED2, GSK, MPIP, GSMS, GSRD, PsyDev controls, GSRD, Gawlik controls, GSRD, Serreti controls, GSRD, Paschou controls, Harvard i2b2, IHS, USGRS, IRL-GRey, Smoller controls, Janssen, GeneBaseMDD, Reif controls, MPIP MARS 650, MPIP MARS OMNIex, PISMA-ep, MUENS, MUS…	Belgium, Germany, UK, Australia, Switzerland, Scotland, USA, France, Italy, Greece, Spain, Netherlands, Ireland, Denmark, Norway, Sweden, Iceland, Estonia, Finland	44	75	Self-report, multiple	DSM-5, Multiple	Subset of the first 20 principal components (PCs), derived within each cohort. By default, we included the first 4 PCs and thereafter every PC that was nominally significantly associated (p<0.05) with case-control status	3614532
	Major depression	AFR	Psychiatric Genomics Consortium	Meng X, Navoly G, Giannakopoulou O, Levey DF, Koller D, Pathak GA, Koen N, Lin K, Adams MJ, Rentería ME, Feng Y. Multi-ancestry genome-wide association study of major depression aids locus discovery, fine mapping, gene prioritization and causal inference. Nature genetics. 2024 Feb;56(2):222-33.	36818 casese 161679 controls	190	6	15269	17147808	Million Veteran Program, Jackson Heart Study, Drakenstein Child Health Study, Vanderbilt University Biobank (BioVU), Detroit Neighborhood Health Study (DNHS), Prevention Intervention Research Center (PIRC) 1st Generation Trial	USA, South Africa	41	62.1	Medical records, Symptom-based, Structured interview	ICD9/10 codes, 20-item CES-D, BDI-II score, ICD9/10 codes, PHQ-9, DIS-III-R	Age, sex, principal components and other relevant study-level covariates	1763
CAD	Coronary artery disease	EAS	GWAS Catalog (GCST010480)	Matsunaga H, Ito K, Akiyama M, Takahashi A, Koyama S, Nomura S, Ieki H, Ozaki K, Onouchi Y, Sakaue S, Suna S. Transethnic meta-analysis of genome-wide association studies identifies three new loci and characterizes population-specific differences for coronary artery disease. Circulation: Genomic and Precision Medicine. 2020 Jun;13(3):e002670.	15302 cases and 36140 controls	23	2	25971	5932413	Japan Biobank	Japan	65	35.9	medical records and clinical diagnosis within hospital-based registries and research cohorts	NA	age, sex, dosage of effect allele (0..2), and principal components	15302
	myocardial infarction, percutaneous transluminal coronary angioplasty, coronary artery bypass grafting, angina or chromic ischemic heart disease	EUR	GWAS Catalog (GCST004787)	Nelson CP, Goel A, Butterworth AS, Kanoni S, Webb TR, Marouli E, Zeng L, Ntalla I, Lai FY, Hopewell JC, Giannakopoulou O. Association analyses based on false discovery rate implicate new loci for coronary artery disease. Nature genetics. 2017 Sep;49(9):1385-91.	18467 cases and 45264 controls	72	1	NA	9149595	UK Biobank, CARDIoGRAMplusC4D 1000 Genomes and MIGen/CARDIoGRAM Exome-chip study	UK	55	NA	Self-report, Medical records	Soft = self-reported angina or other evidence of chronic coronary heart disease; Hard = mycardial infarction and/or revascularisation	array (UK Biobank versus UK BiLEVE), the first five principal components using SNPTEST and standard errors of population stratification	18467
	Ischemic Heart Disease	AFR	UK Biobank	Sudlow C, Gallacher J, Allen N, Beral V, Burton P, Danesh J, Downey P, Elliott P, Green J, Landray M, Liu B. UK biobank: an open access resource for identifying the causes of a wide range of complex diseases of middle and old age. PLoS medicine. 2015 Mar 31;12(3):e1001779.	400 cases and 6224 controls	NA	1	NA	NA	UK Biobank	UK	55	54	NA	NA	sex, age, age^2, first 10 principal components	400
