# Supplementary material for: Causal Relationships Between Major Depressive Disorder and Coronary Artery Disease Across Diverse Populations: A Bidirectional Mendelian Randomisation Study
Source: Trop Med Int Health. 2025 Oct 15;31(1):80–90. doi: 10.1111/tmi.70051 (PMC12775895; doi:10.1111/tmi.70051)
Supplement: Supplementary file 2 — Data S2: tmi70051‐sup‐0002‐supinfo.xlsx. [file TMI-31-80-s011.xlsx]

## Sheet: Sup. 2 - Identified SNPs
Exposure	Ancestry	Number of Significant SNPs			Number of SNPs After Clumping			IVs in Exposure			IVs in Outcome			IVs in Outcome with Proxies
		10⁻⁸	10¯⁷	10⁻⁶	10⁻⁸	10¯⁷	10⁻⁶	10⁻⁸	10¯⁷	10⁻⁶	10⁻⁸	10¯⁷	10⁻⁶	10⁻⁸	10¯⁷	10⁻⁶
Depression	EAS	7	44	141	1	2	16	1	2	16	1	2	8	2	4	15
	EUR	9389	15123	26789	201	318	588	201	318	588	198	315	577	381	599	1079
	AFR	0	12	82	0	5	26	0	5	26	0	3	19	0	4	31
Coronary Artery Disease	EAS	858	1261	2165	21	26	43	21	26	43	20	24	41	37	45	77
	EUR	2684	3908	6006	56	78	126	56	78	126	45	60	99	86	116	185
	AFR	0	10	94	0	4	38	0	4	38	0	1	18	0	1	18
