# Supplementary material for: Causal Relationships Between Major Depressive Disorder and Coronary Artery Disease Across Diverse Populations: A Bidirectional Mendelian Randomisation Study
Source: Trop Med Int Health. 2025 Oct 15;31(1):80–90. doi: 10.1111/tmi.70051 (PMC12775895; doi:10.1111/tmi.70051)
Supplement: Supplementary file 3 — Data S3: tmi70051‐sup‐0003‐supinfo.xlsx. [file TMI-31-80-s007.xlsx]

## Sheet: MR Results
Exposure	Outcome	Ancestry	Method	10⁻⁸								10⁻⁷								10⁻⁶
				Estimate	Standard Error	95% CI Lower	95% CI Upper	P-Value	Odds Ratio	95%CI Lower	95% CI Upper	Estimate	Standard Error	95% CI Lower	95% CI Upper	P-Value	Odds Ratio	95%CI Lower	95% CI Upper	Estimate	Standard Error	95% CI Lower	95% CI Upper	P-Value	Odds Ratio	95%CI Lower	95% CI Upper
Depression	Coronary Artery Disease	EAS	IVW	Insufficient Number of Instrumental Variables								Insufficient Number of Instrumental Variables								0.043	0.093	-0.138	0.225	0.64	1.04394	0.871099	1.25232
			MR-Egger																	0.097	0.376	-0.64	0.833	0.797	1.10186	0.527292	2.30021
			MR-Egger (Intercept)																	-0.005	0.033	-0.07	0.061	0.883	0.995012	0.932394	1.0629
			Weighted Median																	0.064	0.124	-0.178	0.306	0.605	1.06609	0.836942	1.35798
		EUR	IVW	0.273	0.039	0.197	0.35	< 0.001	1.3139	1.21774	1.41907	0.28	0.032	0.218	0.343	< 0.001	1.32313	1.24359	1.40917	0.269	0.024	0.222	0.317	< 0.001	1.30866	1.24857	1.373
			MR-Egger	0.593	0.162	0.276	0.91	< 0.001	1.80941	1.31785	2.48432	0.456	0.122	0.218	0.695	< 0.001	1.57775	1.24359	2.00371	0.463	0.088	0.29	0.635	< 0.001	1.58883	1.33643	1.88702
			MR-Egger (Intercept)	-0.008	0.004	-0.015	0	0.042	0.992032	0.985112	1	-0.04	0.003	-0.009	0.001	0.134	0.960789	0.99104	1.001	-0.004	0.002	-0.008	-0.001	0.022	0.996008	0.992032	0.999
			Weighted Median	0.273	0.045	0.185	0.361	< 0.001	1.3139	1.20322	1.43476	0.277	0.038	0.201	0.352	< 0.001	1.31917	1.22262	1.42191	0.277	0.031	0.216	0.338	< 0.001	1.31917	1.2411	1.40214
		AFR	IVW	No Available Instrumental Variables								-0.054	0.673	-1.374	1.265	0.936	0.947432	0.253093	3.54309	-0.005	0.339	-0.669	0.659	0.988	0.995012	0.512221	1.93286
			MR-Egger									0.136	2.561	-4.884	5.155	0.958	1.14568	0.00756669	173.296	0.03	0.926	-1.785	1.844	0.974	1.03045	0.167797	6.32177
			MR-Egger (Intercept)									-0.017	0.218	0.445	0.411	0.938	0.983144	1.56049	1.50833	-0.003	0.079	-0.157	0.151	0.968	0.997004	0.854704	1.163
			Weighted Median									-0.487	0.805	-2.064	1.09	0.545	0.614467	0.126945	2.97427	-0.425	0.428	-1.263	0.413	0.32	0.65377	0.282804	1.51135
Coronary Artery Disease	Depression	EAS	IVW	-0.06	0.029	-0.117	-0.003	0.04	0.941765	0.889585	0.997004	-0.05	0.028	-0.106	0.006	0.079	0.951229	0.899425	1.00602	-0.04	0.023	-0.085	0.006	0.091	0.960789	0.918512	1.00602
			MR-Egger	-0.135	0.103	-0.337	0.067	0.191	0.873716	0.713909	1.0693	-0.119	0.106	-0.328	0.09	0.264	0.887808	0.720363	1.09417	-0.099	0.079	-0.254	0.056	0.209	0.905743	0.775692	1.0576
			MR-Egger (Intercept)	0.012	0.015	-0.018	0.042	0.448	1.01207	0.982161	1.04289	0.01	0.016	-0.02	0.041	0.502	1.01005	0.980199	1.04185	0.008	0.01	-0.012	0.029	0.428	1.00803	0.988072	1.02942
			Weighted Median	-0.058	0.041	-0.139	0.023	0.16	0.94365	0.870228	1.02327	-0.052	0.039	-0.13	0.025	0.186	0.949329	0.878095	1.02532	-0.043	0.035	-0.112	0.026	0.221	0.957911	0.894044	1.02634
		EUR	IVW	0.011	0.015	-0.019	0.041	0.477	1.01106	0.981179	1.04185	0.009	0.013	-0.017	0.034	0.502	1.00904	0.983144	1.03458	0.009	0.011	-0.011	0.03	0.376	1.00904	0.98906	1.03045
			MR-Egger	0.004	0.038	-0.07	0.078	0.92	1.00401	0.932394	1.08112	0.01	0.031	-0.051	0.07	0.748	1.01005	0.950279	1.07251	0.007	0.025	-0.041	0.055	0.765	1.00702	0.959829	1.05654
			MR-Egger (Intercept)	0.001	0.003	-0.006	0.007	0.841	1.001	0.994018	1.00702	0	0.002	-0.005	0.005	0.962	1	0.995012	1.00501	0	0.02	-0.003	0.003	0.929	1	0.997004	1.003
			Weighted Median	0.012	0.011	-0.01	0.033	0.29	1.01207	0.99005	1.03355	0.006	0.01	-0.014	0.027	0.54	1.00602	0.986098	1.02737	0.007	0.01	-0.012	0.026	0.474	1.00702	0.988072	1.02634
		AFR	IVW	No Available Instrumental Variables								Insufficient Number of Instrumental Variables								-0.011	0.008	-0.027	0.005	0.15	0.98906	0.973361	1.00501
			MR-Egger																	-0.016	0.019	-0.054	0.022	0.405	0.984127	0.947432	1.02224
			MR-Egger (Intercept)																	0.003	0.012	-0.019	0.026	0.766	1.003	0.981179	1.02634
			Weighted Median																	-0.006	0.011	-0.028	0.016	0.619	0.994018	0.972388	1.01613
