# Supplementary material for: Causal Relationships Between Major Depressive Disorder and Coronary Artery Disease Across Diverse Populations: A Bidirectional Mendelian Randomisation Study
Source: Trop Med Int Health. 2025 Oct 15;31(1):80–90. doi: 10.1111/tmi.70051 (PMC12775895; doi:10.1111/tmi.70051)
Supplement: Supplementary file 4 — Data S4: tmi70051‐sup‐0004‐supinfo.xlsx. [file TMI-31-80-s008.xlsx]

## Sheet: Heterogeneity
Exposure	Ancestry	Method	Heterogeneity (10⁻8)			Heterogeneity (10⁻6)
			Q	Q_df	Q_pval	Q	Q_df	Q_pval
Depression	EAS	MR Egger	Insufficient Number of IVs			4.9756	5	0.418865
		IVW				4.99721	6	0.544171
	EUR	MR Egger	345.625	196	2.29664e-10	841.139	574	2.06571e-12
		IVW	352.92	197	5.98429e-11	848.819	575	7.16289e-13
	AFR	MR Egger	No Available IVs			23.0958	17	0.146159
		IVW				23.098	18	0.186853
Coronary Artery Disease	EAS	MR Egger	15.9097	16	0.459284	37.0399	37	0.467232
		IVW	16.486	17	0.489682	37.6679	38	0.484678
	EUR	MR Egger	213.234	43	2.06126e-24	328.074	97	7.31384e-27
		IVW	213.435	44	4.42829e-24	328.101	98	1.34145e-26
	AFR	MR Egger	No Available IVs			7.98759	14	0.889972
		IVW				7.98855	15	0.924241
