# Supplementary material for: Causal Relationships Between Major Depressive Disorder and Coronary Artery Disease Across Diverse Populations: A Bidirectional Mendelian Randomisation Study
Source: Trop Med Int Health. 2025 Oct 15;31(1):80–90. doi: 10.1111/tmi.70051 (PMC12775895; doi:10.1111/tmi.70051)
Supplement: Supplementary file 5 — Data S5: tmi70051‐sup‐0005‐supinfo.xlsx. [file TMI-31-80-s002.xlsx]

## Sheet: MR-PRESSO
Exposure	Ancestry	10¯⁸									10¯⁶
		Global Test		Distortion Test							Global Test		Distortion Test
		RSSobs	P-Value	Outlier Indices	Distortion Coeficient	P-value	Outlier-corrected MR Results				RSSobs	P-Value	Outlier Indices	Distortion Coeficient	P-value	Outlier-corrected MR Results
							Estimate	SD	T-Stat	P-value						Estimate	SD	T-Stat	P-value
Depression	EAS	Inuficient Number of IVs									6.61915	0.571	No Identified Outliers	NA	NA	NA	NA	NA	NA
	EUR	356.478	<2e-04	72 105 125	-4.23798	0.7382	0.285519	0.0355628	8.02861	9.27813e-14	851.901	<2e-04	211 229 299 306 352	-1.89728	0.8412	0.274349	0.229587	11.9497	1.58246e-29
	AFR	No Available IVs									25.7736	0.1948	No Significant Outliers	NA	NA	NA	NA	NA	NA
Coronary Artery Disease	EAS	18.6642	0.4866	No Identified Outliers	NA	NA	NA	NA	NA	NA	39.8106	0.48	No Identified Outliers	NA	NA	NA	NA	NA	NA
	EUR	220.148	<2e-04	5 10 17 38 42	3710.45	0.0074	0.000283209	0.00871652	0.0324911	0.974246	333.978	<2e-04	10 21 27 36 85 90	6546.07	0.0062	-0.000144297	0.0073834	-0.0195434	0.98445
	AFR	No Available IVs									9.03059	0.9312	No Significant Outliers	NA	NA	NA	NA	NA	NA
