# Supplementary material for: Causal Relationships Between Major Depressive Disorder and Coronary Artery Disease Across Diverse Populations: A Bidirectional Mendelian Randomisation Study
Source: Trop Med Int Health. 2025 Oct 15;31(1):80–90. doi: 10.1111/tmi.70051 (PMC12775895; doi:10.1111/tmi.70051)
Supplement: Supplementary file 6 — Data S6: tmi70051‐sup‐0006‐supinfo.xlsx. [file TMI-31-80-s010.xlsx]

## Sheet: EAS_DEP
10¯⁸																								10¯⁷																								10¯⁶
Exposure							Outcome							R^2	R^2 Summed	F	Mean F	Max F	Min F	Median F	Overlapping SNPs	Number of Overlaps	Proportion of Overlap	Exposure							Outcome							R^2	R^2 Summed	F	Mean F	Max F	Min F	Median F	Overlapping SNPs	Number of Overlaps	Proportion of Overlap	Exposure
snp	a1	a2	af	p	b	bse	snp	a1	a2	af	p	b	bse											snp	a1	a2	af	p	b	bse	snp	a1	a2	af	p	b	bse											snp	a1
rs10240457	a	g	0.6448	5.36727e-09	0.0957	0.0164	rs4541808	a	g	0.6503	0.7745	-0.0058	0.0204	4.1019e-05	NA	15.5984	NA	NA	NA	NA	No Overlap	0	0	rs80228727	a	g	0.2773	5.12474e-08	0.0975	0.0179	rs113212926	c	g	0.775	0.5471	0.0135	0.0224	3.12724e-05	7.22914e-05	11.8919	13.7452	15.5984	11.8919	13.7452	No Overlap	1	0.5	rs80228727	a
							rs10240457	a	g	0.6472	0.7544	0.0064	0.0204											rs10240457	a	g	0.6448	5.36727e-09	0.0957	0.0164	rs80228727	a	g	0.7816	0.5905	-0.0129	0.0239	4.1019e-05		15.5984					Overlap			rs12071036	a
																															rs4541808	a	g	0.6503	0.7745	-0.0058	0.0204											rs10918385	t
																															rs10240457	a	g	0.6472	0.7544	0.0064	0.0204											rs113970895	d
																																																rs1356291	t
																																																rs113752899	d
																																																rs6836317	a
																																																rs10240457	a
																																																rs151148981	t
																																																rs138695715	d
																																																rs35794121	d
																																																rs200673740	t
																																																rs10694066	d
																																																rs623132	t
																																																rs545701950	d
																																																rs62228739	t
[truncated: 22 more columns]

## Sheet: EUR_DEP
10¯⁸																								10¯⁷																								10¯⁶
Exposure							Outcome							R^2	R^2 Summed	F	Mean F	Max F	Min F	Median F	Overlapping SNPs	Number of Overlaps	Proportion of Overlap	Exposure							Outcome							R^2	R^2 Summed	F	Mean F	Max F	Min F	Median F	Overlapping SNPs	Number of Overlaps	Proportion of Overlap	Exposure
snp	a1	a2	af	p	b	bse	snp	a1	a2	af	p	b	bse											snp	a1	a2	af	p	b	bse	snp	a1	a2	af	p	b	bse											snp	a1
rs771398	C	T	0.273399	3.481e-09	0.0215951	0.0037	rs12026177	C	T	0.86931	0.639981	0.00561	0.01198	3.48143e-06	0.000762664	13.5342	14.7507	49.2472	0.719105	14.7609	No Overlap	104	0.517413	rs12123076	G	A	0.31451	1.627e-07	-0.0186019	0.0035	rs12032660	T	C	0.50499	0.051824	0.01572	0.00808	3.13309e-06	0.00105807	12.18	12.9349	49.2472	0.646492	12.772	No Overlap	167	0.525157	rs2986184	C
rs4653218	T	C	0.410017	6.533e-11	0.0204005	0.0031	rs12028949	T	C	0.86934	0.670284	0.0051	0.01198	5.38958e-06		20.9523					Overlap			rs771398	C	T	0.273399	3.481e-09	0.0215951	0.0037	rs11185132	C	T	0.50542	0.048804	0.01593	0.00808	3.48143e-06		13.5342					Overlap			rs12123076	G
rs12407157	G	T	0.396653	1.096e-08	0.0183015	0.0032	rs7544895	C	G	0.71082	0.053232	0.01741	0.00901	4.02724e-06		15.6561					No Overlap			rs4653218	T	C	0.410017	6.533e-11	0.0204005	0.0031	rs12026177	C	T	0.86931	0.639981	0.00561	0.01198	5.38958e-06		20.9523					No Overlap			rs10927859	T
rs12119071	T	C	0.216654	7.32e-11	0.0260965	0.004	rs6426935	A	G	0.71429	0.059181	0.01718	0.0091	3.71639e-06		14.4476					Overlap			rs12407157	G	T	0.396653	1.096e-08	0.0183015	0.0032	rs12028949	T	C	0.86934	0.670284	0.0051	0.01198	4.02724e-06		15.6561					Overlap			rs10917313	G
rs55830141	A	G	0.220436	1.144e-11	0.0270995	0.004	rs28680958	G	A	0.77437	0.964703	0.00043	0.00967	4.05781e-06		15.7749					Overlap			rs12119071	T	C	0.216654	7.32e-11	0.0260965	0.004	rs7544895	C	G	0.71082	0.053232	0.01741	0.00901	3.71639e-06		14.4476					No Overlap			rs213638	G
rs11209963	A	G	0.187782	1.084e-14	-0.0313978	0.0041	rs6691053	C	T	0.77826	0.886019	0.00139	0.0097	4.60164e-06		17.8891					No Overlap			rs55830141	A	G	0.220436	1.144e-11	0.0270995	0.004	rs6426935	A	G	0.71429	0.059181	0.01718	0.0091	4.05781e-06		15.7749					Overlap			rs10753300	C
rs1160682	C	T	0.363181	5.101e-22	0.0308977	0.0032	rs56362001	T	G	0.06812	0.253329	0.01758	0.01539	1.1093e-05		43.1247					No Overlap			rs2503185	G	A	0.456465	4.005e-07	-0.0160989	0.0032	rs28680958	G	A	0.77437	0.964703	0.00043	0.00967	3.2306e-06		12.5591					Overlap			rs12131910	C
rs1365753	C	G	0.278873	2.437e-09	0.0218985	0.0037	rs80223426	G	T	0.06916	0.240003	0.01795	0.01528	3.62408e-06		14.0888					Overlap			rs11209963	A	G	0.187782	1.084e-14	-0.0313978	0.0041	rs6691053	C	T	0.77826	0.886019	0.00139	0.0097	4.60164e-06		17.8891					No Overlap			rs771398	C
rs12028949	C	T	0.124976	9.257e-11	-0.0319035	0.0049	rs12028164	C	A	0.5095	0.88138	0.00123	0.00824	2.385e-06		9.27178					No Overlap			rs1160682	C	T	0.363181	5.101e-22	0.0308977	0.0032	rs6425283	C	T	0.47627	0.471348	0.00586	0.00813	1.1093e-05		43.1247					Overlap			rs77648004	G
rs6426935	G	A	0.282691	2.204e-08	0.0193025	0.0035	rs1964654	G	T	0.50935	0.658601	0.00363	0.00822	3.17297e-06		12.335					Overlap			rs1365753	C	G	0.278873	2.437e-09	0.0218985	0.0037	rs1016466	A	C	0.47599	0.51743	0.00526	0.00812	3.62408e-06		14.0888					No Overlap			rs4653218	T
rs28680958	A	G	0.199559	3.464e-08	-0.0213973	0.0039	rs6690989	T	C	0.08038	0.213096	0.01852	0.01487	2.47369e-06		9.61657					Overlap			rs2753287	G	A	0.149691	2.359e-07	-0.0222967	0.0043	rs56362001	T	G	0.06812	0.253329	0.01758	0.01539	1.76065e-06		6.84461					No Overlap			rs112361411	T
rs80223426	G	T	0.0585816	3.281e-09	0.037604	0.0064	rs10922430	C	T	0.07508	0.149332	0.02197	0.01524	9.79509e-07		3.80788					No Overlap			rs6683030	T	C	0.471527	2.611e-07	-0.0157026	0.003	rs80223426	G	T	0.06916	0.240003	0.01795	0.01528	3.51227e-06		13.6541					Overlap			rs12407157	G
rs1964654	T	G	0.480491	5.493e-10	0.0215951	0.0035	rs12116805	T	A	0.72447	0.792069	0.00244	0.00926	4.88889e-06		19.0058					Overlap			rs11185132	C	T	0.491399	4.275e-07	0.0161981	0.0032	rs139299001	T	C	0.01071	0.063157	0.09035	0.04862	3.29455e-06		12.8077					Overlap			rs12119071	T
rs6690989	T	C	0.0586623	3.47e-10	0.0465018	0.0074	rs12144378	A	G	0.72552	0.871491	0.00149	0.00921	1.12186e-06		4.36126					No Overlap			rs12028949	C	T	0.124976	9.257e-11	-0.0319035	0.0049	rs12028164	C	A	0.5095	0.88138	0.00123	0.00824	2.385e-06		9.27178					No Overlap			rs55830141	A
rs12116805	A	T	0.265963	3.795e-09	-0.0203966	0.0035	rs2576202	A	C	0.34726	0.089035	0.01494	0.00878	3.41095e-06		13.2602					No Overlap			rs6426935	G	A	0.282691	2.204e-08	0.0193025	0.0035	rs1964654	G	T	0.50935	0.658601	0.00363	0.00822	3.17297e-06		12.335					Overlap			rs11205728	T
rs1025651	C	T	0.339483	5.125e-09	0.0203025	0.0035	rs1025651	C	T	0.35088	0.085349	0.01496	0.0087	3.88169e-06		15.0903					Overlap			rs28680958	A	G	0.199559	3.464e-08	-0.0213973	0.0039	rs6690989	T	C	0.08038	0.213096	0.01852	0.01487	2.47369e-06		9.61657					Overlap			rs143460948	A
rs6426547	G	A	0.472127	1.733e-10	-0.0197028	0.0031	rs6426547	G	A	0.48382	0.282794	0.0087	0.0081	5.17939e-06		20.1351					Overlap			rs6425283	C	T	0.426721	3.782e-07	-0.0160989	0.0032	rs10922430	C	T	0.07508	0.149332	0.02197	0.01524	3.18536e-06		12.3832					No Overlap			rs2503185	G
rs628720	C	T	0.352653	7.84e-09	-0.0207028	0.0036	rs6426548	T	C	0.4834	0.303365	0.00833	0.00809	3.88414e-06		15.0998					No Overlap			rs80223426	G	T	0.0585816	3.281e-09	0.037604	0.0064	rs12116805	T	A	0.72447	0.792069	0.00244	0.00926	9.79509e-07		3.80788					Overlap			rs1492057	C
rs67446571	G	A	0.387564	3.119e-15	0.0248975	0.0032	rs7513451	G	A	0.66152	0.79082	0.0024	0.00904	7.39215e-06		28.7374					No Overlap			rs139299001	T	C	0.0124641	1.898e-07	0.0843044	0.0162	rs12144378	A	G	0.72552	0.871491	0.00149	0.00921	1.71491e-07		0.666675					No Overlap			rs2421873	A
rs1866561	G	A	0.350309	4.383e-08	-0.0174005	0.0032	rs628720	T	C	0.65848	0.663811	0.00401	0.00923	3.46209e-06		13.459					Overlap			rs1964654	T	G	0.480491	5.493e-10	0.0215951	0.0035	rs2576202	A	C	0.34726	0.089035	0.01494	0.00878	4.88889e-06		19.0058					No Overlap			rs11209963	A
rs6732205	T	C	0.230122	1.37e-08	-0.021898	0.0039	rs771398	T	C	0.71035	0.845015	0.00177	0.00906	2.87354e-06		11.171					Overlap			rs6690989	T	C	0.0586623	3.47e-10	0.0465018	0.0074	rs1025651	C	T	0.35088	0.085349	0.01496	0.0087	1.12186e-06		4.36126					Overlap			rs1160682	C
rs72838772	T	C	0.112346	4.431e-08	0.0267004	0.0049	rs1578650	G	A	0.70571	0.79615	0.00232	0.00897	1.52335e-06		5.92207					No Overlap			rs12116805	A	T	0.265963	3.795e-09	-0.0203966	0.0035	rs6426547	G	A	0.48382	0.282794	0.0087	0.0081	3.41095e-06		13.2602					Overlap			rs1365753	C
rs11682175	C	T	0.450054	4.808e-12	0.0210959	0.0031	rs4653218	C	T	0.56047	0.982372	0.00018	0.00819	5.89676e-06		22.924					Overlap			rs1025651	C	T	0.339483	5.125e-09	0.0203025	0.0035	rs6426548	T	C	0.4834	0.303365	0.00833	0.00809	3.88169e-06		15.0903					No Overlap			rs1546126	T
rs55899910	T	A	0.0264016	3.489e-10	0.058599	0.0093	rs11263943	G	A	0.56036	0.962847	0.00038	0.00819	5.25027e-07		2.04106					No Overlap			rs6426547	G	A	0.472127	1.733e-10	-0.0197028	0.0031	rs7513451	G	A	0.66152	0.79082	0.0024	0.00904	5.17939e-06		20.1351					No Overlap			rs2753287	G
rs72820274	A	G	0.419347	2.381e-09	0.018704	0.0031	rs2008713	T	C	0.43857	0.078631	0.01487	0.00845	4.56028e-06		17.7283					No Overlap			rs628720	C	T	0.352653	7.84e-09	-0.0207028	0.0036	rs628720	T	C	0.65848	0.663811	0.00401	0.00923	3.88414e-06		15.0998					Overlap			rs6683030	T
rs780024	A	T	0.349694	1.541e-10	0.0209001	0.0033	rs12407157	G	T	0.43445	0.056188	0.01625	0.00851	4.69277e-06		18.2434					Overlap			rs67446571	G	A	0.387564	3.119e-15	0.0248975	0.0032	rs771398	T	C	0.71035	0.845015	0.00177	0.00906	7.39215e-06		28.7374					Overlap			rs10082010	C
rs1320138	T	C	0.441909	1.632e-08	0.017496	0.0031	rs728549	T	C	0.23031	0.306351	0.00978	0.00956	4.04157e-06		15.7118					No Overlap			rs1866561	G	A	0.350309	4.383e-08	-0.0174005	0.0032	rs1578650	G	A	0.70571	0.79615	0.00232	0.00897	3.46209e-06		13.459					No Overlap			rs6593591	T
rs11682379	T	C	0.257441	3.51e-08	-0.0199986	0.0036	rs12119071	T	C	0.22925	0.290103	0.01012	0.00957	3.03502e-06		11.7987					Overlap			rs57238885	G	C	0.269164	5.808e-08	-0.0192032	0.0035	rs4653218	C	T	0.56047	0.982372	0.00018	0.00819	3.04652e-06		11.8435					Overlap			rs113329442	G
rs78716456	A	G	0.098513	6.003e-09	-0.0349953	0.006	rs10749685	C	T	0.24079	0.667336	0.00409	0.00952	1.55426e-06		6.04226					No Overlap			rs6732205	T	C	0.230122	1.37e-08	-0.021898	0.0039	rs11263943	G	A	0.56036	0.962847	0.00038	0.00819	2.87354e-06		11.171					No Overlap			rs11185132	C
rs11903494	T	G	0.202653	4.912e-13	-0.0278029	0.0038	rs55830141	A	G	0.23099	0.425102	0.00762	0.00955	4.45011e-06		17.3					Overlap			rs72838772	T	C	0.112346	4.431e-08	0.0267004	0.0049	rs2008713	T	C	0.43857	0.078631	0.01487	0.00845	1.52335e-06		5.92207					No Overlap			rs3748655	C
rs1267079	C	T	0.299309	2.336e-09	-0.0198048	0.0033	rs11209963	G	A	0.80694	0.002328	0.03401	0.01117	3.88612e-06		15.1075					Overlap			rs11682175	C	T	0.450054	4.808e-12	0.0210959	0.0031	rs12407157	G	T	0.43445	0.056188	0.01625	0.00851	5.89676e-06		22.924					Overlap			rs3820500	G
rs17255455	A	C	0.429	1.184e-11	-0.0212951	0.0031	rs1373914	C	T	0.82622	0.001482	0.03549	0.01116	5.94685e-06		23.1187					No Overlap			rs55899910	T	A	0.0264016	3.489e-10	0.058599	0.0093	rs728549	T	C	0.23031	0.306351	0.00978	0.00956	5.25027e-07		2.04106					No Overlap			rs12028949	C
rs1429428	C	T	0.302654	1.05e-12	0.0238044	0.0033	rs10890032	T	C	0.35999	0.325112	0.00836	0.00849	5.64986e-06		21.9641					No Overlap			rs72820274	A	G	0.419347	2.381e-09	0.018704	0.0031	rs12119071	T	C	0.22925	0.290103	0.01012	0.00957	4.56028e-06		17.7283					Overlap			rs6426935	G
rs10187826	G	A	0.322654	6.336e-12	0.023697	0.0035	rs1160682	C	T	0.35953	0.313941	0.00856	0.0085	5.15412e-06		20.0369					Overlap			rs7598451	T	C	0.217306	3.974e-07	0.0189003	0.0037	rs10749685	C	T	0.24079	0.667336	0.00409	0.00952	2.28324e-06		8.87619					No Overlap			rs112271508	C
rs283466	G	A	0.392871	2.03e-09	0.0190965	0.0032	rs1365753	C	G	0.28303	0.217343	0.01114	0.00903	4.37013e-06		16.9891					Overlap			rs780024	A	T	0.349694	1.541e-10	0.0209001	0.0033	rs55830141	A	G	0.23099	0.425102	0.00762	0.00955	4.69277e-06		18.2434					Overlap			rs116344316	C
rs7617959	C	G	0.37426	1.418e-11	0.0231988	0.0034	rs11163001	T	C	0.27916	0.181903	0.01223	0.00916	5.60915e-06		21.8059					No Overlap			rs1320138	T	C	0.441909	1.632e-08	0.017496	0.0031	rs1937433	G	C	0.49241	0.016491	0.01982	0.00826	4.04157e-06		15.7118					No Overlap			rs7542691	A
rs4364183	G	A	0.297605	3.467e-11	-0.0239956	0.0036	rs17078	G	A	0.19656	0.757309	0.00327	0.01058	4.77789e-06		18.5743					No Overlap			rs11682379	T	C	0.257441	3.51e-08	-0.0199986	0.0036	rs2503185	A	G	0.50326	0.096961	0.0137	0.00826	3.03502e-06		11.7987					Overlap			rs28680958	A
rs35875034	T	G	0.475871	2.5e-10	0.0207042	0.0033	rs2864034	A	C	0.1881	0.854766	0.00198	0.01081	5.05093e-06		19.6358					Overlap			rs111789242	A	G	0.0857225	3.546e-07	-0.0289964	0.0057	rs11209963	G	A	0.80694	0.002328	0.03401	0.01117	1.04344e-06		4.0564					Overlap			rs6425283	C
rs6795322	C	G	0.322	6.101e-09	0.0200967	0.0035	rs113380333	G	C	0.02762	0.001658	0.07699	0.02447	3.70301e-06		14.3956					Overlap			rs78716456	A	G	0.098513	6.003e-09	-0.0349953	0.006	rs1373914	C	T	0.82622	0.001482	0.03549	0.01116	1.55426e-06		6.04226					No Overlap			rs80223426	G
rs3172494	T	G	0.127476	1.45e-11	-0.0326988	0.0048	rs111276685	T	C	0.02734	0.003172	0.07218	0.02445	2.65548e-06		10.3233					No Overlap			rs11903494	T	G	0.202653	4.912e-13	-0.0278029	0.0038	rs10890032	T	C	0.35999	0.325112	0.00836	0.00849	4.45011e-06		17.3					No Overlap			rs139299001	T
rs7629322	C	T	0.154399	3.784e-16	0.0341019	0.0042	rs11248625	C	T	0.55303	0.732001	0.00282	0.00823	4.42816e-06		17.2147					Overlap			rs62175963	C	T	0.447637	4.429e-07	0.0155977	0.0031	rs1160682	C	T	0.35953	0.313941	0.00856	0.0085	3.22037e-06		12.5193					Overlap			rs3753394	T
rs13066140	C	T	0.107782	3.247e-08	-0.0277001	0.005	rs1122370	A	G	0.56896	0.677551	0.00342	0.00822	1.51844e-06		5.90298					No Overlap			rs1267079	C	T	0.299309	2.336e-09	-0.0198048	0.0033	rs1365753	C	G	0.28303	0.217343	0.01114	0.00903	3.88612e-06		15.1075					Overlap			rs1964654	T
rs16943	C	T	0.338952	1.072e-10	-0.023197	0.0036	rs11257952	A	C	0.5535	0.024867	0.01832	0.00816	4.78614e-06		18.6063					Overlap			rs17427473	G	A	0.323745	2.898e-07	-0.0181029	0.0035	rs11163001	T	C	0.27916	0.181903	0.01223	0.00916	3.0132e-06		11.714					No Overlap			rs6690989	T
rs1010553	C	T	0.467527	1.524e-09	0.018596	0.0031	rs723210	A	C	0.5211	0.0484	0.0159	0.00805	4.60868e-06		17.9165					No Overlap			rs13025467	G	A	0.331476	8.32e-08	-0.0193969	0.0036	rs11585796	G	C	0.86509	0.040793	0.02468	0.01206	3.30967e-06		12.8665					No Overlap			rs11120205	G
rs116310555	C	T	0.125	8.241e-09	0.0271968	0.0047	rs10789930	G	T	0.13296	0.157783	0.01677	0.01187	1.88414e-06		7.32467					Overlap			rs17255455	A	C	0.429	1.184e-11	-0.0212951	0.0031	rs2753287	A	G	0.86501	0.046158	0.02404	0.01206	5.94685e-06		23.1187					Overlap			rs12116805	A
rs11128505	C	A	0.471742	7.764e-10	-0.0192032	0.0031	rs10789931	T	C	0.13298	0.132302	0.01787	0.01187	4.91961e-06		19.1252					No Overlap			rs9653302	G	A	0.314435	3.802e-07	-0.0187955	0.0037	rs12125525	G	A	0.29866	0.076006	0.01606	0.00905	2.86181e-06		11.1254					No Overlap			rs301734	G
rs4684031	T	A	0.243782	1.425e-08	-0.0206007	0.0036	rs35277073	C	G	0.65457	0.270858	0.00963	0.00875	3.10574e-06		12.0737					Overlap			rs1429428	C	T	0.302654	1.05e-12	0.0238044	0.0033	rs6683030	T	C	0.48703	0.220688	0.00991	0.00809	5.64986e-06		21.9641					Overlap			rs1025651	C
rs73230700	T	C	0.0399084	5.804e-10	0.052099	0.0084	rs17602038	T	C	0.65478	0.238736	0.0103	0.00874	7.58285e-07		2.94786					No Overlap			rs11900232	T	C	0.351382	1.128e-07	0.017496	0.0033	rs10873849	G	T	0.48818	0.216856	0.01	0.0081	3.29592e-06		12.813					No Overlap			rs6426547	G
rs9842435	A	G	0.146601	1.181e-10	-0.0293979	0.0046	rs612823	T	C	0.60218	0.834867	0.0018	0.00862	2.62883e-06		10.2197					Overlap			rs10187826	G	A	0.322654	6.336e-12	0.023697	0.0035	rs12123076	G	A	0.28781	0.244721	0.01066	0.00917	5.15412e-06		20.0369					Overlap			rs628720	C
rs1724729	T	C	0.42	2.043e-10	-0.0197028	0.0031	rs61881745	C	T	0.16844	0.118296	0.01739	0.01114	5.06253e-06		19.6808					Overlap			rs4673462	C	T	0.453309	4.612e-07	-0.0166986	0.0033	rs1926032	C	T	0.91289	2.43e-05	0.05889	0.01394	3.26458e-06		12.6912					Overlap			rs115821750	C
rs12630	C	T	0.481218	6.753e-09	-0.0176956	0.0031	rs17461712	C	T	0.1685	0.106484	0.01796	0.01112	4.18497e-06		16.2693					No Overlap			rs283466	G	A	0.392871	2.03e-09	0.0190965	0.0032	rs17078	G	A	0.19656	0.757309	0.00327	0.01058	4.37013e-06		16.9891					No Overlap			rs2454231	G
rs1484145	T	C	0.484037	2.61e-13	0.0238044	0.0033	rs10219275	C	G	0.1604	0.773498	0.00314	0.01091	6.6856e-06		25.9906					Overlap			rs4234093	G	A	0.475873	1.166e-07	-0.0170953	0.0032	rs2864034	A	C	0.1881	0.854766	0.00198	0.01081	3.66216e-06		14.2368					Overlap			rs34465753	G
rs13134858	A	G	0.153037	3.551e-09	0.0271968	0.0046	rs10742181	T	C	0.17326	0.669358	0.00464	0.01085	2.33097e-06		9.06173					No Overlap			rs7617959	C	G	0.37426	1.418e-11	0.0231988	0.0034	rs17119214	G	C	0.81292	0.459981	0.0078	0.01055	5.60915e-06		21.8059					No Overlap			rs16865129	A
rs45534736	G	C	0.0512	8.531e-10	-0.0421979	0.0069	rs11030380	A	T	0.43785	0.889981	0.00116	0.00842	9.34727e-07		3.63378					No Overlap			rs4364183	G	A	0.297605	3.467e-11	-0.0239956	0.0036	rs7098086	G	A	0.81458	0.446274	0.00806	0.01059	4.77789e-06		18.5743					Overlap			rs4669520	A
rs7696858	A	G	0.470382	3.307e-14	0.0232965	0.0031	rs7127383	C	T	0.43775	0.912012	0.00093	0.00842	7.23816e-06		28.1388					Overlap			rs35875034	T	G	0.475871	2.5e-10	0.0207042	0.0033	rs113380333	G	C	0.02762	0.001658	0.07699	0.02447	5.05093e-06		19.6358					Overlap			rs35191150	G
rs12498839	A	G	0.060549	2.354e-08	0.035203	0.0063	rs1511516	C	T	0.33026	0.379233	0.00761	0.00865	9.13727e-07		3.55214					No Overlap			rs6795322	C	G	0.322	6.101e-09	0.0200967	0.0035	rs111276685	T	C	0.02734	0.003172	0.07218	0.02445	3.70301e-06		14.3956					No Overlap			rs7564991	C
rs12514566	A	G	0.316613	2.139e-08	0.0204985	0.0037	rs326756	C	T	0.32699	0.438459	0.00674	0.0087	3.41657e-06		13.2821					Overlap			rs3172494	T	G	0.127476	1.45e-11	-0.0326988	0.0048	rs11248625	C	T	0.55303	0.732001	0.00282	0.00823	2.65548e-06		10.3233					Overlap			rs10929357	G
rs72735400	A	G	0.365102	1.953e-08	0.0213994	0.0038	rs145678014	G	T	0.96166	0.019488	0.05556	0.02378	3.7819e-06		14.7023					Overlap			rs7629322	C	T	0.154399	3.784e-16	0.0341019	0.0042	rs1122370	A	G	0.56896	0.677551	0.00342	0.00822	4.42816e-06		17.2147					No Overlap			rs67446571	G
rs4626350	G	A	0.457564	7.62e-14	-0.0231049	0.0031	rs62618693	C	T	0.95724	0.000157	0.0797	0.02107	7.09317e-06		27.5751					No Overlap			rs13066140	C	T	0.107782	3.247e-08	-0.0277001	0.005	rs11257952	A	C	0.5535	0.024867	0.01832	0.00816	1.51844e-06		5.90298					Overlap			rs1866561	G
rs78610240	G	C	0.0347892	2.701e-08	0.0526968	0.0095	rs72847388	G	A	0.09566	0.453435	0.01222	0.0163	5.3155e-07		2.06642					No Overlap			rs16943	C	T	0.338952	1.072e-10	-0.023197	0.0036	rs723210	A	C	0.5211	0.0484	0.0159	0.00805	4.78614e-06		18.6063					No Overlap			rs57238885	G
rs144727871	A	G	0.0336382	2.351e-08	0.0489044	0.0088	rs11246137	G	C	0.09569	0.453418	0.01218	0.01625	5.16488e-07		2.00786					Overlap			rs1010553	C	T	0.467527	1.524e-09	0.018596	0.0031	rs7099380	G	A	0.4693	0.572475	0.00462	0.00818	4.60868e-06		17.9165					Overlap			rs6732205	T
rs12520974	T	C	0.486476	3.245e-14	-0.0235041	0.0031	rs76400970	T	C	0.11034	0.018551	0.03338	0.01418	7.38824e-06		28.7222					Overlap			rs1080500	A	G	0.360782	5.516e-08	-0.0192032	0.0035	rs17286047	C	G	0.31466	0.108605	0.01416	0.00883	3.57159e-06		13.8847					No Overlap			rs4148216	T
rs1530303	T	C	0.342091	2.122e-19	0.0291024	0.0032	rs143001834	A	G	0.05315	0.001152	0.06172	0.01898	9.57681e-06		37.2305					Overlap			rs1105032	C	A	0.265909	4.512e-07	-0.017604	0.0035	rs4948485	A	G	0.31455	0.118849	0.01376	0.00883	2.54055e-06		9.87649					Overlap			rs11681101	C
rs35838063	C	G	0.120873	1.46e-08	-0.027104	0.0048	rs11604324	C	T	0.05071	0.000895	0.0648	0.0195	1.7431e-06		6.77636					No Overlap			rs116310555	C	T	0.125	8.241e-09	0.0271968	0.0047	rs11001281	A	G	0.26222	0.927431	0.00084	0.00925	1.88414e-06		7.32467					No Overlap			rs17463187	A
rs7714971	A	G	0.278382	2.904e-13	0.0251998	0.0035	rs76416526	T	C	0.09246	0.040853	0.02758	0.01349	5.35751e-06		20.8276					Overlap			rs11128505	C	A	0.471742	7.764e-10	-0.0192032	0.0031	rs4745763	C	A	0.29091	0.537679	0.00551	0.00893	4.91961e-06		19.1252					Overlap			rs72838772	T
rs2408225	C	T	0.463883	6.406e-10	-0.0197028	0.0032	rs10838843	T	G	0.09459	0.038833	0.0278	0.01345	4.85044e-06		18.8563					No Overlap			rs4684031	T	A	0.243782	1.425e-08	-0.0206007	0.0036	rs7911604	G	A	0.35619	0.044134	0.01743	0.00866	3.10574e-06		12.0737					No Overlap			rs11682175	C
rs1602401	G	A	0.355694	3.195e-10	-0.0206007	0.0033	rs11039761	C	G	0.09991	0.02047	0.03161	0.01364	4.59476e-06		17.8623					No Overlap			rs62265894	G	A	0.0392937	6.496e-08	-0.0484972	0.009	rs7915341	T	G	0.35603	0.041798	0.01763	0.00866	5.63921e-07		2.19226					Overlap			rs55899910	T
rs358667	C	T	0.297443	5.986e-09	-0.0197028	0.0034	rs149912782	G	A	0.09992	0.010771	0.03846	0.01508	3.61028e-06		14.0351					Overlap			rs4682577	T	C	0.359642	2.956e-07	0.017496	0.0034	rs10789930	G	T	0.13296	0.157783	0.01677	0.01187	3.13741e-06		12.1968					Overlap			rs2419903	T
rs1993739	T	C	0.168535	6.45e-09	-0.0243952	0.0042	rs488769	A	C	0.67106	0.172564	0.01201	0.00881	2.4322e-06		9.45526					Overlap			rs6771972	G	A	0.326435	5.659e-08	-0.0199986	0.0037	rs10789931	T	C	0.13298	0.132302	0.01787	0.01187	3.30468e-06		12.8471					No Overlap			rs971476	C
rs13354760	G	A	0.475387	3.589e-08	-0.0182964	0.0033	rs2847308	T	C	0.66786	0.364627	0.00799	0.00882	3.94406e-06		15.3327					No Overlap			rs73230700	T	C	0.0399084	5.804e-10	0.052099	0.0084	rs35277073	C	G	0.65457	0.270858	0.00963	0.00875	7.58285e-07		2.94786					Overlap			rs11887574	C
rs11135349	A	C	0.44549	1.14e-08	-0.0183982	0.0032	rs174580	A	G	0.66136	0.001001	0.02888	0.00877	4.20102e-06		16.3317					No Overlap			rs9842435	A	G	0.146601	1.181e-10	-0.0293979	0.0046	rs17602038	T	C	0.65478	0.238736	0.0103	0.00874	2.62883e-06		10.2197					No Overlap			rs4851315	T
rs4044321	A	G	0.353	1.645e-12	0.0239997	0.0034	rs174584	G	A	0.6589	0.000987	0.0291	0.00883	5.85448e-06		22.7596					Overlap			rs76005739	T	G	0.0912676	2.9e-07	-0.0279983	0.0055	rs612823	T	C	0.60218	0.834867	0.0018	0.00862	1.10573e-06		4.29854					Overlap			rs72820274	A
rs4980365	T	G	0.247408	2.014e-08	-0.0208968	0.0037	rs1807304	A	G	0.758	0.052234	0.01924	0.00991	3.05553e-06		11.8785					Overlap			rs1724729	T	C	0.42	2.043e-10	-0.0197028	0.0031	rs61881745	C	T	0.16844	0.118296	0.01739	0.01114	5.06253e-06		19.6808					Overlap			rs7598451	T
rs13198474	A	G	0.0681017	2.916e-08	-0.0353992	0.0064	rs7930907	G	A	0.82943	0.311925	0.01246	0.01232	9.98872e-07		3.88315					Overlap			rs4129073	T	C	0.39751	1.518e-07	-0.016597	0.0032	rs17461712	C	T	0.1685	0.106484	0.01796	0.01112	3.31445e-06		12.8851					No Overlap			rs115223157	G
rs13198716	T	C	0.0772544	1.312e-11	-0.0413951	0.0061	rs4944844	C	T	0.83199	0.406346	0.01024	0.01234	1.68888e-06		6.56558					No Overlap			rs77446173	A	T	0.0240253	6.088e-08	-0.0613011	0.0113	rs10219275	C	G	0.1604	0.773498	0.00314	0.01091	3.55012e-07		1.38012					Overlap			rs780024	A
rs34817112	A	G	0.104091	1.741e-13	-0.0383043	0.0052	rs61943397	G	A	0.15313	0.066308	0.02166	0.0118	2.60329e-06		10.1204					Overlap			rs12630	C	T	0.481218	6.753e-09	-0.0176956	0.0031	rs10742181	T	C	0.17326	0.669358	0.00464	0.01085	4.18497e-06		16.2693					No Overlap			rs13017152	C
rs13202295	T	C	0.0790943	3.877e-14	-0.0460963	0.0061	rs1060964	C	G	0.15419	0.055503	0.02256	0.01178	2.13988e-06		8.31885					No Overlap			rs75603647	A	G	0.0188399	3.498e-07	0.0587971	0.0115	rs11030380	A	T	0.43785	0.889981	0.00116	0.00842	2.48594e-07		0.966416					No Overlap			rs13402675	C
rs13204012	A	G	0.0840633	3.691e-11	-0.0413013	0.0062	rs12579868	T	C	0.46881	0.036412	0.01691	0.00808	1.75781e-06		6.83354					Overlap			rs77997562	G	A	0.345782	3.568e-07	0.0164047	0.0032	rs7127383	C	T	0.43775	0.912012	0.00093	0.00842	3.05857e-06		11.8903					Overlap			rs7598129	C
rs1311911	T	G	0.0858306	1.795e-16	-0.0497051	0.006	rs11065283	C	T	0.4715	0.030727	0.01744	0.00807	2.77028e-06		10.7696					No Overlap			rs73814690	G	A	0.0659037	3.651e-07	0.0314018	0.0062	rs1511516	C	T	0.33026	0.379233	0.00761	0.00865	8.12423e-07		3.15832					No Overlap			rs1320138	T
rs3117326	T	C	0.08202	2.739e-16	-0.0511986	0.0063	rs1706459	C	T	0.42968	0.414289	0.00702	0.0086	2.55825e-06		9.94531					No Overlap			rs11935823	A	T	0.367565	2.476e-07	0.0166998	0.0032	rs326756	C	T	0.32699	0.438459	0.00674	0.0087	3.25707e-06		12.662					Overlap			rs11682379	T
rs3094146	C	G	0.0913169	1.156e-12	-0.0430015	0.006	rs10849883	T	C	0.44637	0.512363	0.00553	0.00844	2.19272e-06		8.52429					Overlap			rs1484145	T	C	0.484037	2.61e-13	0.0238044	0.0033	rs145678014	G	T	0.96166	0.019488	0.05556	0.02378	6.6856e-06		25.9906					Overlap			rs111789242	A
rs9262126	A	G	0.104309	1.593e-12	-0.0401972	0.0057	rs11836036	T	A	0.49876	0.652405	0.00381	0.00845	2.39044e-06		9.29293					No Overlap			rs13134858	A	G	0.153037	3.551e-09	0.0271968	0.0046	rs62618693	C	T	0.95724	0.000157	0.0797	0.02107	2.33097e-06		9.06173					No Overlap			rs78716456	A
rs7750641	T	C	0.111309	1.126e-08	-0.0309954	0.0054	rs7135697	A	G	0.49821	0.632408	0.00405	0.00846	1.67666e-06		6.51808					Overlap			rs17258050	A	G	0.0552255	1.457e-07	0.0355988	0.0068	rs72847388	G	A	0.09566	0.453435	0.01222	0.0163	7.35658e-07		2.8599					No Overlap			rs6729611	G
rs1923466	C	A	0.314473	2.174e-10	-0.0222047	0.0035	rs1006737	A	G	0.33112	0.141255	0.01347	0.00916	4.46394e-06		17.3538					Overlap			rs45534736	G	C	0.0512	8.531e-10	-0.0421979	0.0069	rs11246137	G	C	0.09569	0.453418	0.01218	0.01625	9.34727e-07		3.63378					Overlap			rs799794	C
rs386409	C	T	0.263181	3.48e-09	-0.0203966	0.0035	rs12315711	A	T	0.31692	0.620319	0.00438	0.00884	3.38806e-06		13.1712					No Overlap			rs12500644	T	C	0.380691	6.216e-08	-0.0182964	0.0034	rs2016270	T	C	0.67342	0.425845	0.00722	0.00906	3.51243e-06		13.6547					Overlap			rs11903494	T
rs2814099	G	A	0.346	1.879e-08	0.0180953	0.0032	rs7953580	T	C	0.35269	0.792071	0.00231	0.00875	3.72255e-06		14.4716					No Overlap			rs7696858	A	G	0.470382	3.307e-14	0.0232965	0.0031	rs11034967	T	G	0.67392	0.387163	0.00781	0.00904	7.23816e-06		28.1388					No Overlap			rs62173234	T
rs9322213	C	T	0.513728	5.505e-14	0.0230034	0.0031	rs6487370	T	C	0.35494	0.883086	0.00129	0.00878	7.07666e-06		27.5109					Overlap			rs12498839	A	G	0.060549	2.354e-08	0.035203	0.0063	rs76400970	T	C	0.11034	0.018551	0.03338	0.01418	9.13727e-07		3.55214					Overlap			rs62175963	C
rs1872512	C	A	0.261255	4.46e-08	0.0197046	0.0036	rs1393988	C	T	0.38951	0.529664	0.0052	0.00827	2.97471e-06		11.5643					No Overlap			rs12514566	A	G	0.316613	2.139e-08	0.0204985	0.0037	rs11039049	C	T	0.03115	0.935037	0.00189	0.0232	3.41657e-06		13.2821					No Overlap			rs1267079	C
rs6927047	A	G	0.412	3.315e-08	-0.0182047	0.0033	rs2455855	T	C	0.3896	0.568728	0.00471	0.00827	3.79289e-06		14.745					Overlap			rs72735400	A	G	0.365102	1.953e-08	0.0213994	0.0038	rs11039103	G	A	0.96708	0.723211	0.00774	0.02184	3.7819e-06		14.7023					Overlap			rs76760048	G
rs263130	G	A	0.440181	1.802e-08	0.0173978	0.0031	rs1920096	T	A	0.1131	0.009833	0.03276	0.01269	3.993e-06		15.523					Overlap			rs4626350	G	A	0.457564	7.62e-14	-0.0231049	0.0031	rs143001834	A	G	0.05315	0.001152	0.06172	0.01898	7.09317e-06		27.5751					Overlap			rs35566160	G
rs9479138	T	G	0.352565	1.15e-20	0.0307038	0.0033	rs11174358	A	G	0.11038	0.018369	0.02994	0.01269	1.01659e-05		39.5208					No Overlap			rs13357659	G	A	0.389654	1.418e-07	0.0165031	0.0031	rs11604324	C	T	0.05071	0.000895	0.0648	0.0195	3.46751e-06		13.4801					No Overlap			rs17427473	G
rs12174848	A	T	0.233473	6.506e-09	0.0226026	0.0039	rs1373284	A	G	0.32018	0.745375	0.00287	0.00884	3.09249e-06		12.0222					No Overlap			rs78610240	G	C	0.0347892	2.701e-08	0.0526968	0.0095	rs76416526	T	C	0.09246	0.040853	0.02758	0.01349	5.3155e-07		2.06642					Overlap			rs13025467	G
rs55683212	C	G	0.208218	2.146e-16	-0.0307995	0.0038	rs1373285	A	G	0.32017	0.747216	0.00285	0.00884	5.57185e-06		21.6608					Overlap			rs144727871	A	G	0.0336382	2.351e-08	0.0489044	0.0088	rs10838843	T	G	0.09459	0.038833	0.0278	0.01345	5.16488e-07		2.00786					No Overlap			rs17255455	A
rs10499337	T	C	0.233127	3.089e-13	-0.0266007	0.0036	rs4142428	T	C	0.22134	0.567381	0.00591	0.01033	5.02172e-06		19.5222					Overlap			rs12520974	T	C	0.486476	3.245e-14	-0.0235041	0.0031	rs11039761	C	G	0.09991	0.02047	0.03161	0.01364	7.38824e-06		28.7222					No Overlap			rs9653302	G
rs10950392	C	T	0.405091	7.403e-12	0.0213015	0.0031	rs9597588	G	A	0.22353	0.5157	0.0067	0.0103	5.85405e-06		22.7579					No Overlap			rs157556	C	T	0.441653	2.619e-07	-0.0160989	0.0031	rs149912782	G	A	0.09992	0.010771	0.03846	0.01508	3.42145e-06		13.301					Overlap			rs1429428	C
rs11971710	G	T	0.361436	2.303e-08	-0.0177974	0.0032	rs9528022	T	G	0.7347	0.470528	0.00695	0.00963	3.67288e-06		14.2785					No Overlap			rs111942984	G	T	0.218691	1.881e-07	-0.0203048	0.0039	rs11040293	T	A	0.09945	0.06137	0.02499	0.01336	2.38274e-06		9.26298					Overlap			rs11900232	T
rs6942750	T	C	0.0723648	2.655e-08	-0.0356997	0.0064	rs9538492	T	C	0.73168	0.422755	0.00769	0.00959	1.07456e-06		4.17738					Overlap			rs1530303	T	C	0.342091	2.122e-19	0.0291024	0.0032	rs11040318	A	G	0.09756	0.058107	0.02537	0.01339	9.57681e-06		37.2305					No Overlap			rs1367858	T
rs2214415	G	A	0.492	4.41e-12	0.0210959	0.003	rs61956693	C	A	0.17808	0.087714	0.0182	0.01066	6.35827e-06		24.7181					Overlap			rs35838063	C	G	0.120873	1.46e-08	-0.027104	0.0048	rs488769	A	C	0.67106	0.172564	0.01201	0.00881	1.7431e-06		6.77636					Overlap			rs10187826	G
rs2470938	A	C	0.396	4.317e-08	0.0176041	0.0032	rs10492540	C	T	0.17792	0.07209	0.01918	0.01066	3.72407e-06		14.4775					No Overlap			rs7714971	A	G	0.278382	2.904e-13	0.0251998	0.0035	rs2847308	T	C	0.66786	0.364627	0.00799	0.00882	5.35751e-06		20.8276					No Overlap			rs4673462	C
rs576121532	G	T	0.0109686	8.659e-09	0.120898	0.021	rs112703834	C	T	0.10352	0.985754	0.00024	0.01336	1.84977e-07		0.719105					No Overlap			rs2408225	C	T	0.463883	6.406e-10	-0.0197028	0.0032	rs174580	A	G	0.66136	0.001001	0.02888	0.00877	4.85044e-06		18.8563					No Overlap			rs72931605	C
rs1396172	A	G	0.439127	9.951e-10	0.0192044	0.0031	rs7995526	C	T	0.10378	0.998881	2e-05	0.01334	4.86283e-06		18.9045					Overlap			rs1602401	G	A	0.355694	3.195e-10	-0.0206007	0.0033	rs174584	G	A	0.6589	0.000987	0.0291	0.00883	4.59476e-06		17.8623					Overlap			rs10192241	T
rs2894699	T	C	0.428465	2.337e-10	-0.0202027	0.0032	rs9574422	T	C	0.38804	0.07252	0.01512	0.00842	5.0215e-06		19.5213					Overlap			rs113322698	A	G	0.330564	9.269e-08	0.0172995	0.0032	rs1807304	A	G	0.758	0.052234	0.01924	0.00991	3.32727e-06		12.9349					Overlap			rs17394269	G
rs10233079	G	T	0.171	5.143e-09	0.0244975	0.0042	rs2484345	C	G	0.39787	0.061079	0.0157	0.00838	2.48114e-06		9.64552					No Overlap			rs9324851	T	C	0.498	5.283e-08	0.0176041	0.0032	rs11236853	A	G	0.05572	0.695746	0.00727	0.01858	3.89241e-06		15.1319					Overlap			rs1431071	T
rs2551774	A	G	0.401	1.407e-12	0.0221039	0.0031	rs504122	G	A	0.64264	0.908305	0.00097	0.00845	6.28263e-06		24.4241					Overlap			rs358667	C	T	0.297443	5.986e-09	-0.0197028	0.0034	rs11237004	C	G	0.05577	0.478601	0.01311	0.0185	3.61028e-06		14.0351					No Overlap			rs283466	G
rs12540823	T	C	0.334218	2.503e-08	0.0183015	0.0033	rs2762111	C	T	0.61833	0.458021	0.00644	0.00867	3.52098e-06		13.688					Overlap			rs4257818	A	C	0.405456	1.013e-07	0.0179971	0.0034	rs7930907	G	A	0.82943	0.311925	0.01246	0.01232	3.4748e-06		13.5084					Overlap			rs4234093	G
rs28897173	C	T	0.277181	1.261e-10	-0.0217958	0.0034	rs2762105	C	A	0.61597	0.512377	0.00569	0.00869	4.23582e-06		16.4669					No Overlap			rs1993739	T	C	0.168535	6.45e-09	-0.0243952	0.0042	rs4944844	C	T	0.83199	0.406346	0.01024	0.01234	2.4322e-06		9.45526					No Overlap			rs1312821	C
rs55763341	T	C	0.257399	4.076e-08	0.0192044	0.0035	rs3783385	A	G	0.22962	0.03533	0.02055	0.00976	2.96063e-06		11.5096					Overlap			rs13354760	G	A	0.475387	3.589e-08	-0.0182964	0.0033	rs659197	A	G	0.32605	0.673939	0.00382	0.00908	3.94406e-06		15.3327					Overlap			rs114578524	T
rs7824087	G	A	0.168871	1.865e-08	0.0228959	0.0041	rs3783386	T	C	0.22928	0.028491	0.02138	0.00976	2.25178e-06		8.75389					No Overlap			rs11135349	A	C	0.44549	1.14e-08	-0.0183982	0.0032	rs623863	A	G	0.32654	0.683208	0.00371	0.00909	4.20102e-06		16.3317					No Overlap			rs17048879	C
rs6990502	C	G	0.108546	4.348e-08	0.0302964	0.0055	rs11848721	A	G	0.62278	0.837788	0.00173	0.00847	1.51052e-06		5.87218					No Overlap			rs4044321	A	G	0.353	1.645e-12	0.0239997	0.0034	rs61943397	G	A	0.15313	0.066308	0.02166	0.0118	5.85448e-06		22.7596					Overlap			rs7617959	C
rs77568858	C	G	0.0577017	1.169e-08	-0.0374008	0.0066	rs2896488	G	A	0.61702	0.661211	0.00372	0.0085	8.98269e-07		3.49205					Overlap			rs2913744	A	G	0.275653	2.485e-07	-0.0180011	0.0035	rs1060964	C	G	0.15419	0.055503	0.02256	0.01178	2.71722e-06		10.5633					No Overlap			rs4364183	G
rs74524106	T	C	0.0146949	2.186e-09	-0.0884051	0.0148	rs10483526	T	G	0.52759	0.006468	0.02274	0.00835	2.65781e-07		1.03323					No Overlap			rs4980365	T	G	0.247408	2.014e-08	-0.0208968	0.0037	rs12579868	T	C	0.46881	0.036412	0.01691	0.00808	3.05553e-06		11.8785					Overlap			rs138247328	A
rs77665153	T	C	0.0214456	1.041e-08	-0.0655951	0.0115	rs1950829	A	G	0.52784	0.007442	0.02235	0.00835	3.51258e-07		1.36553					Overlap			rs6918737	A	T	0.233564	9.796e-08	-0.0193969	0.0036	rs11065283	C	T	0.4715	0.030727	0.01744	0.00807	2.67361e-06		10.3938					No Overlap			rs779164	T
rs7837935	T	G	0.143	1.24e-09	-0.0267958	0.0044	rs45599947	T	C	0.07242	0.580394	0.00884	0.01599	2.33831e-06		9.09026					No Overlap			rs13198474	A	G	0.0681017	2.916e-08	-0.0353992	0.0064	rs1706459	C	T	0.42968	0.414289	0.00702	0.0086	9.98872e-07		3.88315					No Overlap			rs17286324	A
rs4236809	A	G	0.347382	5.946e-10	-0.0212951	0.0034	rs17183201	T	G	0.9293	0.219621	0.02125	0.01731	4.57536e-06		17.7869					Overlap			rs13198716	T	C	0.0772544	1.312e-11	-0.0413951	0.0061	rs10849883	T	C	0.44637	0.512363	0.00553	0.00844	1.68888e-06		6.56558					Overlap			rs7649657	G
rs10756218	C	T	0.383395	8.499e-12	-0.0235041	0.0034	rs55728265	T	C	0.19737	0.083005	0.01874	0.01081	5.81216e-06		22.5951					No Overlap			rs34817112	A	G	0.104091	1.741e-13	-0.0383043	0.0052	rs1716182	C	A	0.75369	0.321743	0.00995	0.01004	2.60329e-06		10.1204					Overlap			rs7623195	A
rs7875010	T	C	0.302089	3.537e-08	-0.0188974	0.0034	rs17651741	A	G	0.17967	0.039857	0.02228	0.01084	3.35073e-06		13.0261					Overlap			rs13202295	T	C	0.0790943	3.877e-14	-0.0460963	0.0061	rs10744148	T	C	0.74378	0.321489	0.01005	0.01014	2.13988e-06		8.31885					No Overlap			rs72858015	A
rs10970237	G	A	0.347164	1.944e-09	-0.0194989	0.0032	rs7175401	C	A	0.48026	0.520893	0.00528	0.00823	4.32926e-06		16.8302					Overlap			rs13204012	A	G	0.0840633	3.691e-11	-0.0413013	0.0062	rs11836036	T	A	0.49876	0.652405	0.00381	0.00845	1.75781e-06		6.83354					No Overlap			rs73084648	G
rs3758178	G	A	0.411675	1.239e-12	0.0250048	0.0035	rs12908284	T	G	0.47965	0.501221	0.00554	0.00824	6.35971e-06		24.7237					No Overlap			rs1311911	T	G	0.0858306	1.795e-16	-0.0497051	0.006	rs7135697	A	G	0.49821	0.632408	0.00405	0.00846	2.77028e-06		10.7696					Overlap			rs35875034	T
rs7023933	T	A	0.167287	1.071e-11	0.0295005	0.0043	rs1025145	A	G	0.6671	0.40278	0.00722	0.00863	3.37316e-06		13.1133					Overlap			rs3117326	T	C	0.08202	2.739e-16	-0.0511986	0.0063	rs1006737	A	G	0.33112	0.141255	0.01347	0.00916	2.55825e-06		9.94531					Overlap			rs6795322	C
rs80155616	T	C	0.106255	7.721e-09	0.0295005	0.0051	rs962949	A	G	0.66787	0.414638	0.00705	0.00864	1.6347e-06		6.35497					No Overlap			rs3094146	C	G	0.0913169	1.156e-12	-0.0430015	0.006	rs12315711	A	T	0.31692	0.620319	0.00438	0.00884	2.19272e-06		8.52429					No Overlap			rs3172494	T
rs117723312	G	C	0.0186654	2.57e-10	0.0769981	0.0122	rs73416459	G	A	0.05232	0.323313	0.01835	0.01858	3.75362e-07		1.45923					Overlap			rs9262126	A	G	0.104309	1.593e-12	-0.0401972	0.0057	rs7953580	T	C	0.35269	0.792071	0.00231	0.00875	2.39044e-06		9.29293					No Overlap			rs7629322	C
rs2418449	C	T	0.286114	4.146e-11	-0.022399	0.0034	rs73418343	C	T	0.05432	0.426614	0.0147	0.01849	4.56061e-06		17.7296					No Overlap			rs7750641	T	C	0.111309	1.126e-08	-0.0309954	0.0054	rs6487370	T	C	0.35494	0.883086	0.00129	0.00878	1.67666e-06		6.51808					Overlap			rs13066140	C
rs2151642	A	T	0.383214	2.473e-09	-0.0203966	0.0034	rs62011292	C	T	0.18111	0.633927	0.00517	0.01086	4.37613e-06		17.0124					No Overlap			rs2296342	G	A	0.411653	1.104e-07	-0.0170037	0.0032	rs826851	A	G	0.43312	0.035237	0.01694	0.00804	3.51812e-06		13.6768					Overlap			rs71326941	A
rs589292	T	C	0.287091	8.766e-09	-0.0196008	0.0034	rs74927570	G	T	0.18106	0.639158	0.00509	0.01086	3.49946e-06		13.6043					Overlap			rs10947690	G	A	0.251654	1.883e-07	0.0183015	0.0035	rs826855	T	C	0.43046	0.028332	0.01781	0.00812	2.64911e-06		10.2985					No Overlap			rs16943	C
rs112535944	A	C	0.135383	7.108e-14	0.0371031	0.005	rs34341645	G	A	0.80128	0.046374	0.0215	0.01079	3.31607e-06		12.8914					No Overlap			rs1923466	C	A	0.314473	2.174e-10	-0.0222047	0.0035	rs10878208	C	T	0.66602	0.261274	0.00941	0.00838	4.46394e-06		17.3538					Overlap			rs1010553	C
rs11257952	C	A	0.419144	2.741e-08	0.0182033	0.0033	rs7174069	C	T	0.78935	0.093329	0.01746	0.01041	3.81119e-06		14.8162					Overlap			rs2744475	G	C	0.29777	5.736e-08	0.0199987	0.0037	rs1491922	T	C	0.66821	0.225966	0.01019	0.00842	3.14279e-06		12.2177					No Overlap			rs1080500	A
rs2864034	A	C	0.211728	1.668e-14	-0.0292023	0.0038	rs4511491	A	G	0.42636	0.831001	0.00176	0.00823	5.0708e-06		19.713					No Overlap			rs386409	C	T	0.263181	3.48e-09	-0.0203966	0.0035	rs11171639	A	C	0.58437	0.816507	0.00193	0.00833	3.38806e-06		13.1712					Overlap			rs9862712	T
rs113380333	G	C	0.0214708	1.137e-08	0.0663026	0.0116	rs4420498	T	C	0.42527	0.832617	0.00173	0.0082	3.53121e-07		1.37277					Overlap			rs9345113	C	T	0.295819	4.47e-07	-0.0170037	0.0034	rs34372941	A	G	0.59324	0.691739	0.00337	0.0085	2.68039e-06		10.4201					No Overlap			rs1545920	T
rs11248625	T	C	0.445255	4.276e-08	0.0178006	0.0032	rs4702	A	G	0.56069	5.45e-07	0.04391	0.00876	3.93214e-06		15.2864					Overlap			rs2814099	G	A	0.346	1.879e-08	0.0180953	0.0032	rs11561358	A	G	0.58875	0.750447	0.00267	0.0084	3.72255e-06		14.4716					Overlap			rs9830950	T
rs11246137	G	C	0.0962505	4.579e-08	-0.0296966	0.0054	rs2362550	A	G	0.66088	0.2988	0.00938	0.00903	1.35342e-06		5.26148					No Overlap			rs541867	T	G	0.476823	1.475e-07	0.0166014	0.0032	rs10877373	T	C	0.57824	0.857785	0.00147	0.00819	3.45424e-06		13.4285					No Overlap			rs1105032	C
rs61881745	C	T	0.146926	2.958e-09	0.0251023	0.0042	rs9925175	T	C	0.63158	0.411207	0.00696	0.00848	2.3034e-06		8.95456					Overlap			rs1488309	G	A	0.433675	2.772e-07	-0.016597	0.0032	rs1393988	C	T	0.38951	0.529664	0.0052	0.00827	3.39894e-06		13.2135					No Overlap			rs116310555	C
rs10219275	C	G	0.138091	1.504e-09	-0.0270013	0.0045	rs11646401	C	G	0.58912	0.741462	0.00284	0.0086	2.20458e-06		8.5704					No Overlap			rs9322213	C	T	0.513728	5.505e-14	0.0230034	0.0031	rs2455855	T	C	0.3896	0.568728	0.00471	0.00827	7.07666e-06		27.5109					Overlap			rs11128505	C
rs7127383	C	T	0.399565	3.851e-13	-0.0246001	0.0034	rs2369818	C	T	0.58834	0.757201	0.00265	0.00857	6.46139e-06		25.119					Overlap			rs1872512	C	A	0.261255	4.46e-08	0.0197046	0.0036	rs1920096	T	A	0.1131	0.009833	0.03276	0.01269	2.97471e-06		11.5643					Overlap			rs4684031	T
rs326756	C	T	0.319	5.507e-09	0.0204005	0.0035	rs11645288	A	G	0.18906	0.050796	0.02086	0.01068	3.79698e-06		14.7609					Overlap			rs6927047	A	G	0.412	3.315e-08	-0.0182047	0.0033	rs11174358	A	G	0.11038	0.018369	0.02994	0.01269	3.79289e-06		14.745					No Overlap			rs77323028	G
rs145678014	T	G	0.0399037	3.905e-09	-0.0480984	0.0082	rs1015438	A	G	0.18762	0.044814	0.02164	0.01078	6.78137e-07		2.63628					No Overlap			rs263130	G	A	0.440181	1.802e-08	0.0173978	0.0031	rs10879686	A	C	0.64816	0.191622	0.01117	0.00855	3.993e-06		15.523					Overlap			rs62265894	G
rs76400970	T	C	0.123837	4.857e-09	0.0285972	0.0049	rs28711200	G	T	0.46988	0.052083	0.01613	0.0083	1.90128e-06		7.39129					Overlap			rs9479138	T	G	0.352565	1.15e-20	0.0307038	0.0033	rs10879689	C	T	0.64906	0.184	0.01137	0.00856	1.01659e-05		39.5208					No Overlap			rs36131051	G
rs143001834	A	G	0.0503926	1.214e-08	0.0394995	0.0069	rs2059250	C	T	0.46985	0.05056	0.01623	0.0083	8.06775e-07		3.13636					No Overlap			rs957906	G	T	0.215935	3.314e-07	0.0213015	0.0042	rs12300586	G	T	0.26562	0.208932	0.01166	0.00928	2.24054e-06		8.71019					No Overlap			rs4682577	T
rs76416526	T	C	0.0827419	6.27e-09	0.0326995	0.0056	rs17219976	A	G	0.14659	0.057259	0.02256	0.01186	1.33131e-06		5.17551					Overlap			rs12174848	A	T	0.233473	6.506e-09	0.0226026	0.0039	rs2947144	C	G	0.26995	0.213377	0.01151	0.00925	3.09249e-06		12.0222					Overlap			rs6771972	G
rs149912782	G	A	0.0955238	4.717e-08	0.0339955	0.0062	rs67517937	A	G	0.15121	0.071574	0.02116	0.01174	1.33637e-06		5.19517					No Overlap			rs55683212	C	G	0.208218	2.146e-16	-0.0307995	0.0038	rs9533032	C	T	0.85016	0.245283	0.01334	0.01148	5.57185e-06		21.6608					No Overlap			rs73230700	T
rs488769	C	A	0.344218	1.024e-12	0.0228959	0.0032	rs117999660	G	A	0.92552	0.074684	0.02944	0.01652	5.94516e-06		23.1121					Overlap			rs10499337	T	C	0.233127	3.089e-13	-0.0266007	0.0036	rs67141907	C	T	0.85802	0.314346	0.01198	0.01191	5.02172e-06		19.5222					Overlap			rs55893774	C
rs174584	A	G	0.366164	1.548e-10	0.0207042	0.0032	rs77135925	T	C	0.92053	0.130541	0.02447	0.01619	4.99833e-06		19.4312					No Overlap			rs6462577	G	A	0.214218	8.693e-08	-0.0203966	0.0038	rs1373284	A	G	0.32018	0.745375	0.00287	0.00884	2.49495e-06		9.69923					No Overlap			rs9842435	A
rs1807304	G	A	0.250127	1.386e-12	-0.025605	0.0036	rs389265	T	C	0.28138	0.981528	0.00021	0.00905	4.88146e-06		18.9769					Overlap			rs10238024	G	C	0.293164	2.711e-07	0.0176041	0.0034	rs1373285	A	G	0.32017	0.747216	0.00285	0.00884	2.85796e-06		11.1105					Overlap			rs116148468	G
rs7930907	A	G	0.177909	1.257e-10	0.0259991	0.004	rs368365	G	A	0.28139	0.994813	6e-05	0.00905	3.17885e-06		12.3579					No Overlap			rs10950392	C	T	0.405091	7.403e-12	0.0213015	0.0031	rs4142428	T	C	0.22134	0.567381	0.00591	0.01033	5.85405e-06		22.7579					Overlap			rs76005739	T
rs10789930	G	T	0.123914	1.212e-10	0.0311982	0.0048	rs12603589	C	T	0.20213	0.033818	0.02187	0.0103	2.3594e-06		9.17224					No Overlap			rs11971710	G	T	0.361436	2.303e-08	-0.0177974	0.0032	rs9597588	G	A	0.22353	0.5157	0.0067	0.0103	3.67288e-06		14.2785					No Overlap			rs1724729	T
rs35277073	G	C	0.356061	1.681e-24	-0.0341981	0.0033	rs12601921	T	C	0.20235	0.045342	0.02068	0.01033	1.26678e-05		49.2472					Overlap			rs10488027	T	C	0.14283	5.772e-08	0.0240973	0.0044	rs4591014	C	T	0.54639	0.874087	0.00129	0.00817	1.88918e-06		7.34427					Overlap			rs13090291	G
rs612823	C	T	0.427081	4.829e-11	-0.0212032	0.0032	rs28476629	A	C	0.14486	0.483963	0.00901	0.01287	5.52666e-06		21.4852					No Overlap			rs6942750	T	C	0.0723648	2.655e-08	-0.0356997	0.0064	rs2184147	G	A	0.54577	0.893055	0.0011	0.00816	1.07456e-06		4.17738					No Overlap			rs4129073	T
rs7135697	G	A	0.466221	2.208e-09	-0.0189994	0.0032	rs62075210	T	C	0.13874	0.438185	0.01019	0.01315	4.51322e-06		17.5454					Overlap			rs2355326	G	A	0.499	4.783e-07	-0.0158042	0.0031	rs9528022	T	G	0.7347	0.470528	0.00695	0.00963	3.34286e-06		12.9955					No Overlap			rs141514387	A
rs1006737	A	G	0.333091	7.23e-13	0.0230034	0.0032	rs9899533	G	C	0.65216	0.84477	0.00169	0.00863	5.90567e-06		22.9586					Overlap			rs2214415	G	A	0.492	4.41e-12	0.0210959	0.003	rs9538492	T	C	0.73168	0.422755	0.00769	0.00959	6.35827e-06		24.7181					Overlap			rs73173450	G
rs6487370	T	C	0.345037	1.852e-12	-0.024098	0.0034	rs3760516	C	G	0.57698	0.998645	2e-05	0.00921	5.84042e-06		22.7049					No Overlap			rs2470938	A	C	0.396	4.317e-08	0.0176041	0.0032	rs777781	T	C	0.73843	0.23378	0.01148	0.00964	3.72407e-06		14.4775					No Overlap			rs1895073	T
rs2455855	T	C	0.385436	4.116e-09	-0.0183982	0.0031	rs9964679	G	A	0.66275	0.69329	0.00347	0.0088	4.29243e-06		16.687					Overlap			rs576121532	G	T	0.0109686	8.659e-09	0.120898	0.021	rs9538599	G	C	0.76866	0.17479	0.01358	0.01	1.84977e-07		0.719105					Overlap			rs2863151	C
rs1920096	T	A	0.107782	2.391e-08	0.0281014	0.005	rs1941686	A	G	0.5429	0.110755	0.01328	0.00832	1.56275e-06		6.07525					Overlap			rs1396172	A	G	0.439127	9.951e-10	0.0192044	0.0031	rs61956693	C	A	0.17808	0.087714	0.0182	0.01066	4.86283e-06		18.9045					Overlap			rs6767847	A
rs61943397	G	A	0.162787	2.116e-08	0.0243999	0.0044	rs11082013	T	G	0.63229	0.757188	0.00261	0.00845	2.15616e-06		8.38217					No Overlap			rs55825265	T	C	0.047749	1.067e-07	0.0379988	0.0072	rs10492540	C	T	0.17792	0.07209	0.01918	0.01066	6.51549e-07		2.53292					No Overlap			rs6762456	T
rs12579868	T	C	0.45449	1.548e-09	0.018596	0.0031	rs58011088	G	A	0.63382	0.486351	0.00606	0.00871	4.58986e-06		17.8433					Overlap			rs2894699	T	C	0.428465	2.337e-10	-0.0202027	0.0032	rs112703834	C	T	0.10352	0.985754	0.00024	0.01336	5.0215e-06		19.5213					No Overlap			rs77446173	A
rs10849883	T	C	0.443017	2.963e-08	0.0183997	0.0033	rs17656030	A	G	0.8891	0.06609	0.02455	0.01336	3.94649e-06		15.3422					Overlap			rs10233079	G	T	0.171	5.143e-09	0.0244975	0.0042	rs7995526	C	T	0.10378	0.998881	2e-05	0.01334	2.48114e-06		9.64552					Overlap			rs12630	C
rs1373285	A	G	0.342127	8.158e-12	0.023697	0.0035	rs55891807	A	G	0.88654	0.042703	0.02691	0.01328	5.30806e-06		20.6354					No Overlap			rs79565496	C	T	0.155654	1.922e-07	0.0218006	0.0042	rs9574422	T	C	0.38804	0.07252	0.01512	0.00842	1.8217e-06		7.08192					Overlap			rs6851528	A
rs4142428	T	C	0.225654	4.778e-08	0.0200967	0.0037	rs8098405	G	A	0.41419	0.086555	0.01467	0.00856	2.65204e-06		10.3099					No Overlap			rs56332361	G	A	0.0930738	1.217e-07	0.0302964	0.0057	rs2484345	C	G	0.39787	0.061079	0.0157	0.00838	1.22684e-06		4.76938					No Overlap			rs7685686	G
rs9538492	C	T	0.265054	1.732e-10	-0.0246001	0.0039	rs62100777	A	G	0.41421	0.086202	0.0147	0.00857	3.98741e-06		15.5012					Overlap			rs1986692	G	A	0.387218	1.11e-07	-0.0181029	0.0034	rs504122	G	A	0.64264	0.908305	0.00097	0.00845	3.46063e-06		13.4533					Overlap			rs4590023	C
rs61956693	C	A	0.170873	2.183e-08	0.0226026	0.004	rs11083027	G	T	0.56296	0.747514	0.00265	0.00824	2.32728e-06		9.04738					No Overlap			rs2551774	A	G	0.401	1.407e-12	0.0221039	0.0031	rs2762111	C	T	0.61833	0.458021	0.00644	0.00867	6.28263e-06		24.4241					Overlap			rs987045	C
rs7995526	C	T	0.105222	6.844e-09	0.0288012	0.005	rs11083028	T	C	0.56328	0.743811	0.00269	0.00823	1.60716e-06		6.24791					Overlap			rs73160479	T	C	0.0774983	2.605e-07	0.0298015	0.0058	rs2762105	C	A	0.61597	0.512377	0.00569	0.00869	9.71036e-07		3.77494					No Overlap			rs75603647	A
rs9574422	T	C	0.396654	2.691e-08	-0.0186019	0.0033	rs12968035	A	G	0.79483	0.03082	0.02183	0.01011	3.91222e-06		15.2089					Overlap			rs182897561	T	A	0.0121475	2.065e-07	0.0820039	0.0158	rs117236115	G	A	0.93689	0.406623	0.01469	0.0177	1.66299e-07		0.646492					No Overlap			rs59537158	T
rs504122	A	G	0.341745	2.017e-08	-0.0180011	0.0032	rs1819881	G	C	0.78354	0.037776	0.02092	0.01007	3.66225e-06		14.2372					No Overlap			rs12540823	T	C	0.334218	2.503e-08	0.0183015	0.0033	rs117863023	A	G	0.93673	0.556594	0.01054	0.01793	3.52098e-06		13.688					Overlap			rs77997562	G
rs2762111	T	C	0.342222	2.414e-09	0.0192044	0.0032	rs12967143	G	C	0.32033	0.220449	0.01081	0.00882	4.17105e-06		16.2151					Overlap			rs28897173	C	T	0.277181	1.261e-10	-0.0217958	0.0034	rs3783385	A	G	0.22962	0.03533	0.02055	0.00976	4.23582e-06		16.4669					Overlap			rs12649102	C
rs1950829	A	G	0.502782	5.67e-13	0.0219963	0.0031	rs9958792	T	C	0.20028	0.994331	8e-05	0.01069	6.47528e-06		25.173					Overlap			rs55763341	T	C	0.257399	4.076e-08	0.0192044	0.0035	rs3783386	T	C	0.22928	0.028491	0.02138	0.00976	2.96063e-06		11.5096					No Overlap			rs11096754	A
rs17183201	G	T	0.0725963	2.026e-10	0.0377966	0.0059	rs891488	C	T	0.79486	0.921979	0.00104	0.01062	1.42148e-06		5.52606					No Overlap			rs7824087	G	A	0.168871	1.865e-08	0.0228959	0.0041	rs11848721	A	G	0.62278	0.837788	0.00173	0.00847	2.25178e-06		8.75389					No Overlap			rs73814690	G
rs3783385	A	G	0.222782	1.297e-09	0.0226026	0.0037	rs671722	G	A	0.40216	0.246462	0.01035	0.00893	3.32425e-06		12.9232					No Overlap			rs6990502	C	G	0.108546	4.348e-08	0.0302964	0.0055	rs2896488	G	A	0.61702	0.661211	0.00372	0.0085	1.51052e-06		5.87218					Overlap			rs11935823	A
rs2896488	A	G	0.348158	8.613e-10	-0.0220002	0.0036	rs72820274	A	G	0.3975	0.153683	0.01278	0.00896	4.36038e-06		16.9512					Overlap			rs77568858	C	G	0.0577017	1.169e-08	-0.0374008	0.0066	rs12897673	G	A	0.70166	0.734321	0.00303	0.00892	8.98269e-07		3.49205					No Overlap			rs72643078	A
rs17651741	A	G	0.184399	3.65e-10	0.0242047	0.0039	rs780024	A	T	0.33974	0.175937	0.01182	0.00874	2.98031e-06		11.5861					Overlap			rs74524106	T	C	0.0146949	2.186e-09	-0.0884051	0.0148	rs17100626	G	A	0.70126	0.706258	0.00336	0.0089	2.65781e-07		1.03323					Overlap			rs12499940	T
rs7175401	C	A	0.459373	1.332e-08	0.0197046	0.0035	rs780025	T	G	0.33936	0.1751	0.01186	0.00875	4.04965e-06		15.7432					No Overlap			rs77665153	T	C	0.0214456	1.041e-08	-0.0655951	0.0115	rs10483526	T	G	0.52759	0.006468	0.02274	0.00835	3.51258e-07		1.36553					No Overlap			rs12642098	C
rs1025145	G	A	0.329435	6.497e-11	0.0215951	0.0033	rs2381473	T	A	0.42639	0.00378	0.0243	0.00839	4.86688e-06		18.9202					No Overlap			rs7837935	T	G	0.143	1.24e-09	-0.0267958	0.0044	rs1950829	A	G	0.52784	0.007442	0.02235	0.00835	2.33831e-06		9.09026					Overlap			rs1484145	T
rs73416459	G	A	0.0530745	3.221e-08	0.0374018	0.0068	rs1320138	T	C	0.42464	0.005463	0.02321	0.00835	7.82211e-07		3.04087					Overlap			rs4236809	A	G	0.347382	5.946e-10	-0.0212951	0.0034	rs35412412	C	T	0.47895	0.054382	0.01533	0.00797	4.57536e-06		17.7869					No Overlap			rs865020	G
rs74927570	G	T	0.196346	2.017e-08	0.0218985	0.0039	rs11684042	G	A	0.76106	0.024987	0.02196	0.0098	2.55944e-06		9.94994					No Overlap			rs4259386	G	T	0.300211	7.019e-08	-0.0203966	0.0038	rs2933195	G	A	0.46579	0.030683	0.01747	0.00808	3.11385e-06		12.1052					Overlap			rs2134022	C
rs7174069	T	C	0.201549	7.679e-12	0.0267977	0.0039	rs11682379	C	T	0.76131	0.02202	0.0224	0.00978	3.90887e-06		15.1959					Overlap			rs925499	T	C	0.327742	2.247e-07	-0.0185001	0.0036	rs1256045	A	C	0.44347	0.478237	0.00578	0.00815	2.99341e-06		11.637					No Overlap			rs13134858	A
rs4420498	T	C	0.414782	1.865e-09	-0.0197028	0.0033	rs78716456	G	A	0.89513	0.004982	0.0379	0.01349	4.45167e-06		17.3061					Overlap			rs75534174	A	G	0.0186994	4.579e-07	-0.0564011	0.0112	rs1256044	G	A	0.44268	0.442593	0.00625	0.00814	2.394e-07		0.930675					Overlap			rs76563825	C
rs4702	G	A	0.445782	4.716e-15	0.0247999	0.0032	rs112298299	A	C	0.89628	0.005815	0.03739	0.01355	7.63414e-06		29.6782					No Overlap			rs10756218	C	T	0.383395	8.499e-12	-0.0235041	0.0034	rs40356	C	G	0.94462	0.210158	0.0227	0.01812	5.81216e-06		22.5951					Overlap			rs17258050	A
rs17219976	A	G	0.157691	5.531e-11	0.0297044	0.0045	rs11903494	T	G	0.21491	0.789157	0.00266	0.00994	2.9775e-06		11.5751					Overlap			rs7875010	T	C	0.302089	3.537e-08	-0.0188974	0.0034	rs12893638	A	C	0.94642	0.228971	0.02194	0.01824	3.35073e-06		13.0261					No Overlap			rs45534736	G
rs9925175	C	T	0.385513	1.007e-08	-0.0203048	0.0035	rs187925453	G	A	0.77682	0.868105	0.00168	0.01012	4.10173e-06		15.9457					No Overlap			rs10119773	A	G	0.470694	1.273e-07	-0.0164953	0.0031	rs45599947	T	C	0.07242	0.580394	0.00884	0.01599	3.6291e-06		14.1083					No Overlap			rs12500644	T
rs2369818	T	C	0.427871	8.761e-09	0.0200967	0.0035	rs1267067	T	C	0.70161	0.227939	0.01089	0.00904	4.15218e-06		16.1418					No Overlap			rs10970237	G	A	0.347164	1.944e-09	-0.0194989	0.0032	rs17183201	T	G	0.9293	0.219621	0.02125	0.01731	4.32926e-06		16.8302					Overlap			rs7696858	A
rs11645288	A	G	0.207309	2.403e-08	0.0209001	0.0037	rs1267079	T	C	0.69745	0.310892	0.00912	0.009	2.69755e-06		10.4868					Overlap			rs3758178	G	A	0.411675	1.239e-12	0.0250048	0.0035	rs1286076	C	T	0.25491	0.337638	0.00942	0.00982	6.35971e-06		24.7237					No Overlap			rs6537131	G
rs28711200	T	G	0.500093	9.623e-09	0.0179971	0.0031	rs17255455	C	A	0.57044	0.147626	0.01235	0.00853	4.33487e-06		16.852					Overlap			rs7048273	G	A	0.386694	1.925e-07	0.0177024	0.0034	rs1286152	C	A	0.25493	0.416334	0.00796	0.0098	3.30755e-06		12.8582					Overlap			rs1876476	T
rs9899533	C	G	0.323742	1.483e-08	-0.0187955	0.0033	rs11686891	T	A	0.57056	0.155799	0.01219	0.00859	3.65384e-06		14.2044					No Overlap			rs7023933	T	A	0.167287	1.071e-11	0.0295005	0.0043	rs7144406	G	A	0.1896	0.443617	0.00842	0.01099	3.37316e-06		13.1133					Overlap			rs6840804	G
rs117999660	A	G	0.0783235	3.161e-08	0.0314018	0.0057	rs1429428	C	T	0.32509	0.092561	0.01511	0.00898	1.12716e-06		4.38187					Overlap			rs80155616	T	C	0.106255	7.721e-09	0.0295005	0.0051	rs7141014	C	T	0.19246	0.401307	0.00914	0.01089	1.6347e-06		6.35497					No Overlap			rs12641013	T
rs389265	T	C	0.267382	1.399e-09	-0.0226956	0.0038	rs6709418	A	G	0.32464	0.081574	0.01559	0.00895	3.59486e-06		13.9752					No Overlap			rs117723312	G	C	0.0186654	2.57e-10	0.0769981	0.0122	rs12898464	C	T	0.12999	0.049011	0.02659	0.01351	3.75362e-07		1.45923					Overlap			rs62337077	G
rs12601921	T	C	0.197654	3.009e-10	0.0242047	0.0038	rs10211041	A	G	0.3215	0.132162	0.01353	0.00898	3.31021e-06		12.8686					No Overlap			rs2418449	C	T	0.286114	4.146e-11	-0.022399	0.0034	rs8029317	T	C	0.13088	0.034421	0.02864	0.01354	4.56061e-06		17.7296					No Overlap			rs12498839	A
rs62075210	T	C	0.150258	5.954e-09	-0.0266007	0.0046	rs10187826	G	A	0.32144	0.140889	0.01324	0.00899	2.1966e-06		8.53936					Overlap			rs10759942	T	C	0.341963	1.376e-07	0.0170046	0.0032	rs55728265	T	C	0.19737	0.083005	0.01874	0.01081	3.26903e-06		12.7085					No Overlap			rs55993110	C
rs9964679	A	G	0.327358	1.541e-10	0.0221039	0.0034	rs67446571	G	A	0.39152	0.019877	0.01947	0.00836	4.78788e-06		18.6131					Overlap			rs2151642	A	T	0.383214	2.473e-09	-0.0203966	0.0034	rs17651741	A	G	0.17967	0.039857	0.02228	0.01084	4.37613e-06		17.0124					Overlap			rs12514566	A
rs1941686	G	A	0.460435	2.469e-12	-0.0235041	0.0034	rs58184964	A	G	0.39356	0.018366	0.01965	0.00833	6.10796e-06		23.745					No Overlap			rs589292	T	C	0.287091	8.766e-09	-0.0196008	0.0034	rs7175401	C	A	0.48026	0.520893	0.00528	0.00823	3.49946e-06		13.6043					Overlap			rs11738003	G
rs58011088	A	G	0.335565	1.261e-13	0.0262037	0.0035	rs283466	G	A	0.41717	4.35e-05	0.03514	0.00859	6.42944e-06		24.9948					Overlap			rs55924785	T	C	0.178436	7.777e-08	0.0215951	0.004	rs12908284	T	G	0.47965	0.501221	0.00554	0.00824	2.19822e-06		8.54568					No Overlap			rs72735400	A
rs17656030	G	A	0.107309	7.549e-12	-0.0329985	0.0048	rs2197563	G	A	0.41358	5.55e-05	0.03433	0.00851	2.32916e-06		9.05471					No Overlap			rs112535944	A	C	0.135383	7.108e-14	0.0371031	0.005	rs1025145	A	G	0.6671	0.40278	0.00722	0.00863	3.31607e-06		12.8914					Overlap			rs4626350	G
rs62100777	A	G	0.469473	7.621e-15	0.0239021	0.0031	rs4665947	T	C	0.6475	0.035829	0.01804	0.0086	7.61765e-06		29.6141					No Overlap			rs11257952	C	A	0.419144	2.741e-08	0.0182033	0.0033	rs962949	A	G	0.66787	0.414638	0.00705	0.00864	3.81119e-06		14.8162					No Overlap			rs13357659	G
rs11083028	C	T	0.433691	2.336e-08	-0.0175023	0.0031	rs1866561	A	G	0.63672	0.025775	0.01909	0.00856	4.02769e-06		15.6578					Overlap			rs7099380	G	A	0.449	3.453e-07	-0.0156011	0.0031	rs2616905	T	A	0.63437	0.262447	0.0096	0.00856	3.22359e-06		12.5318					No Overlap			rs62369904	T
rs12968035	G	A	0.221646	7.83e-13	-0.0282966	0.004	rs6732205	C	T	0.75487	0.85678	0.00168	0.00934	4.44162e-06		17.267					Overlap			rs4948485	A	G	0.330742	2.851e-07	0.0177024	0.0035	rs2616906	G	A	0.63879	0.322121	0.0085	0.00859	2.91317e-06		11.3251					Overlap			rs115587570	A
rs12967143	G	C	0.280708	4.355e-16	0.0277027	0.0034	rs77978522	A	G	0.18709	0.804361	0.00263	0.01062	6.89609e-06		26.8089					No Overlap			rs4745763	C	A	0.263742	2.731e-07	0.0182033	0.0035	rs73416459	G	A	0.05232	0.323313	0.01835	0.01858	2.70228e-06		10.5052					Overlap			rs78610240	G
rs9958792	T	C	0.16783	1.016e-09	-0.0253999	0.0042	rs72838772	T	C	0.10392	0.531891	0.00858	0.01372	2.62786e-06		10.2159					Overlap			rs7915341	T	G	0.373395	2.787e-07	0.0177024	0.0034	rs73418343	C	T	0.05432	0.426614	0.0147	0.01849	3.26305e-06		12.6853					No Overlap			rs144727871	A
rs9074	A	G	0.261873	1.843e-12	0.0242047	0.0034	rs72838774	T	C	0.10472	0.551854	0.00812	0.01365	5.03987e-06		19.5927					No Overlap			rs1926032	T	C	0.0688799	7.643e-08	-0.0322959	0.006	rs62011292	C	T	0.18111	0.633927	0.00517	0.01086	9.55978e-07		3.7164					No Overlap			rs12520974	T
rs6063085	C	A	0.372535	4.316e-12	-0.0247026	0.0036	rs11682175	C	T	0.4598	0.888051	0.00117	0.00831	5.66231e-06		22.0125					Overlap			rs2864034	A	C	0.211728	1.668e-14	-0.0292023	0.0038	rs74927570	G	T	0.18106	0.639158	0.00509	0.01086	5.0708e-06		19.713					Overlap			rs12659098	C
rs4810909	G	A	0.41507	2.509e-08	-0.0199986	0.0036	rs11688767	T	A	0.47353	0.766871	0.00246	0.00829	3.85458e-06		14.9849					No Overlap			rs7098086	A	G	0.210037	1.445e-07	-0.0199986	0.0038	rs34341645	G	A	0.80128	0.046374	0.0215	0.01079	2.36425e-06		9.1911					No Overlap			rs157556	C
rs17805843	T	A	0.183476	1.746e-09	-0.0244976	0.0041	rs75841175	A	G	0.02484	0.568708	0.01653	0.029	2.7516e-06		10.6969					No Overlap			rs113380333	G	C	0.0214708	1.137e-08	0.0663026	0.0116	rs7174069	C	T	0.78935	0.093329	0.01746	0.01041	3.53121e-07		1.37277					Overlap			rs7729225	A
rs8129315	A	G	0.383605	1.157e-08	-0.0187955	0.0033	rs55899910	T	A	0.02528	0.487959	0.02012	0.02902	3.94622e-06		15.3411					Overlap			rs11248625	T	C	0.445255	4.276e-08	0.0178006	0.0032	rs12914489	A	G	0.09727	0.024715	0.03193	0.01421	3.93214e-06		15.2864					No Overlap			rs111942984	G
rs13056300	C	T	0.269565	1.706e-14	0.0270995	0.0035	rs9074	A	G	0.25917	0.920941	0.00091	0.00918	6.07277e-06		23.6082					Overlap			rs11246137	G	C	0.0962505	4.579e-08	-0.0296966	0.0054	rs62004865	A	T	0.09665	0.027094	0.03223	0.01458	1.35342e-06		5.26148					Overlap			rs13173741	G
rs5751247	C	T	0.253993	3.663e-08	-0.0192032	0.0035	rs2425752	T	C	0.26993	0.882046	0.00136	0.00916	2.93449e-06		11.4079					No Overlap			rs61881745	C	T	0.146926	2.958e-09	0.0251023	0.0042	rs4511491	A	G	0.42636	0.831001	0.00176	0.00823	2.3034e-06		8.95456					No Overlap			rs7718514	A
rs7292297	G	T	0.458309	1.705e-10	-0.0212032	0.0033	rs4555399	G	A	0.65185	0.931781	0.00075	0.00874	5.2728e-06		20.4983					No Overlap			rs10219275	C	G	0.138091	1.504e-09	-0.0270013	0.0045	rs4420498	T	C	0.42527	0.832617	0.00173	0.0082	2.20458e-06		8.5704					Overlap			rs10078721	A
							rs6063085	A	C	0.6523	0.904872	0.00104	0.00871											rs7127383	C	T	0.399565	3.851e-13	-0.0246001	0.0034	rs4702	A	G	0.56069	5.45e-07	0.04391	0.00876	6.46139e-06		25.119					Overlap			rs55736786	T
							rs4810909	G	A	0.40459	0.728143	0.00287	0.00825											rs326756	C	T	0.319	5.507e-09	0.0204005	0.0035	rs62023144	A	G	0.1546	0.485102	0.00827	0.01184	3.79698e-06		14.7609					No Overlap			rs1530303	T
							rs10432729	T	C	0.39803	0.89007	0.00114	0.00826											rs145678014	T	G	0.0399037	3.905e-09	-0.0480984	0.0082	rs1025768	G	A	0.17288	0.549519	0.00688	0.01149	6.78137e-07		2.63628					Overlap			rs4703316	C
							rs13039441	C	A	0.82179	0.168702	0.01476	0.01073											rs2016270	C	T	0.368473	3.012e-07	-0.0163022	0.0032	rs11646847	C	T	0.26047	0.230822	0.01114	0.0093	3.10702e-06		12.0787					No Overlap			rs1524356	G
							rs17805843	A	T	0.82187	0.175271	0.01454	0.01073											rs76400970	T	C	0.123837	4.857e-09	0.0285972	0.0049	rs4781375	T	C	0.25772	0.24457	0.01083	0.0093	1.90128e-06		7.39129					Overlap			rs295045	C
							rs8129315	G	A	0.62419	0.004879	0.02394	0.0085											rs11039103	A	G	0.0241163	3.712e-07	0.0613961	0.0121	rs2362550	A	G	0.66088	0.2988	0.00938	0.00903	3.11728e-07		1.21185					No Overlap			rs35838063	C
							rs9984236	G	A	0.62183	0.003794	0.02459	0.00849											rs143001834	A	G	0.0503926	1.214e-08	0.0394995	0.0069	rs9925175	T	C	0.63158	0.411207	0.00696	0.00848	8.06775e-07		3.13636					Overlap			rs13355035	C
							rs13056300	T	C	0.73097	0.367258	0.00847	0.00939											rs76416526	T	C	0.0827419	6.27e-09	0.0326995	0.0056	rs11646401	C	G	0.58912	0.741462	0.00284	0.0086	1.33131e-06		5.17551					No Overlap			rs7714971	A
							rs9611459	G	A	0.72074	0.354669	0.00842	0.00909											rs149912782	G	A	0.0955238	4.717e-08	0.0339955	0.0062	rs2369818	C	T	0.58834	0.757201	0.00265	0.00857	1.33637e-06		5.19517					Overlap			rs6884246	G
							rs7292297	G	T	0.45632	0.941864	0.00062	0.00846											rs11040293	T	A	0.0938238	2.461e-07	0.0274011	0.0053	rs7196226	T	C	0.43609	0.517558	0.0054	0.00834	1.16914e-06		4.54508					Overlap			rs2408225	C
							rs6417773	T	A	0.45117	0.835695	0.00176	0.00847											rs488769	C	A	0.344218	1.024e-12	0.0228959	0.0032	rs4785307	A	G	0.42626	0.426894	0.00678	0.00854	5.94516e-06		23.1121					No Overlap			rs1602401	G
							rs144182237	G	A	0.96796	0.731698	0.00997	0.02908											rs174584	A	G	0.366164	1.548e-10	0.0207042	0.0032	rs11645288	A	G	0.18906	0.050796	0.02086	0.01068	4.99833e-06		19.4312					Overlap			rs113322698	A
							rs73230700	C	T	0.96906	0.971471	0.00109	0.03052											rs1807304	G	A	0.250127	1.386e-12	-0.025605	0.0036	rs1015438	A	G	0.18762	0.044814	0.02164	0.01078	4.88146e-06		18.9769					No Overlap			rs9324851	T
							rs9842435	G	A	0.86753	0.048274	0.02653	0.01343											rs11236853	A	G	0.0618003	2.376e-07	-0.034695	0.0067	rs2387575	T	C	0.60702	0.058386	0.016	0.00845	7.99881e-07		3.10956					No Overlap			rs358667	C
							rs6799997	T	G	0.86724	0.049377	0.02632	0.01339											rs7930907	A	G	0.177909	1.257e-10	0.0259991	0.004	rs1080046	G	A	0.60702	0.05876	0.01597	0.00845	3.17885e-06		12.3579					Overlap			rs4257818	A
							rs1724729	T	C	0.43786	0.854731	0.0015	0.00816											rs659197	A	G	0.309708	6.107e-08	-0.0178992	0.0033	rs62034137	A	T	0.29582	0.514198	0.00593	0.00908	3.23581e-06		12.5793					No Overlap			rs1993739	T
							rs1070894	G	A	0.43877	0.875017	0.00128	0.00815											rs10789930	G	T	0.123914	1.212e-10	0.0311982	0.0048	rs62034140	A	G	0.29724	0.49467	0.0062	0.00907	2.3594e-06		9.17224					Overlap			rs13354760	G
							rs7617959	G	C	0.63066	0.869631	0.00138	0.00839											rs35277073	G	C	0.356061	1.681e-24	-0.0341981	0.0033	rs12930151	T	G	0.34493	0.015884	0.02085	0.00865	1.26678e-05		49.2472					No Overlap			rs12517625	T
							rs9846711	C	T	0.62985	0.874082	0.00133	0.00839											rs612823	C	T	0.427081	4.829e-11	-0.0212032	0.0032	rs3827948	T	G	0.34779	0.011108	0.02203	0.00867	5.52666e-06		21.4852					Overlap			rs11135349	A
							rs4364183	A	G	0.69264	0.186532	0.0116	0.00878											rs7135697	G	A	0.466221	2.208e-09	-0.0189994	0.0032	rs28711200	G	T	0.46988	0.052083	0.01613	0.0083	4.51322e-06		17.5454					Overlap			rs4044321	A
							rs6765486	G	A	0.69291	0.200144	0.01128	0.0088											rs1006737	A	G	0.333091	7.23e-13	0.0230034	0.0032	rs2059250	C	T	0.46985	0.05056	0.01623	0.0083	5.90567e-06		22.9586					No Overlap			rs2913744	A
							rs11711675	G	T	0.47206	0.488779	0.00562	0.00811											rs6487370	T	C	0.345037	1.852e-12	-0.024098	0.0034	rs17219976	A	G	0.14659	0.057259	0.02256	0.01186	5.84042e-06		22.7049					Overlap			rs2235390	G
							rs12630	C	T	0.47198	0.514187	0.00529	0.00811											rs826851	A	G	0.455601	3.602e-07	-0.0157026	0.0031	rs67517937	A	G	0.15121	0.071574	0.02116	0.01174	3.27401e-06		12.7279					No Overlap			rs4980365	T
							rs35875034	T	G	0.46732	0.985271	0.00015	0.0083											rs10878208	T	C	0.326819	6.343e-08	-0.0178992	0.0033	rs79108759	T	C	0.97778	0.146336	0.04655	0.03205	3.32994e-06		12.9453					Overlap			rs6918737	A
							rs4682949	T	C	0.46935	0.880802	0.00124	0.0083											rs11171639	C	A	0.414701	3.747e-07	0.0160013	0.0031	rs1006437	A	G	0.97429	0.181562	0.03984	0.02982	3.32702e-06		12.9339					No Overlap			rs13198474	A
							rs9814722	C	T	0.29522	0.206923	0.01192	0.00945											rs11561358	G	A	0.418	1.04e-07	-0.0166986	0.0031	rs77288494	G	C	0.9076	0.64098	0.00725	0.01554	3.63157e-06		14.1179					Overlap			rs13198716	T
							rs6795322	C	G	0.2953	0.219289	0.01161	0.00945											rs2455855	T	C	0.385436	4.116e-09	-0.0183982	0.0031	rs992269	C	G	0.3079	0.142457	0.01339	0.00913	4.29243e-06		16.687					No Overlap			rs34817112	A
							rs73078357	T	C	0.8744	9.01e-08	0.06841	0.01279											rs1920096	T	A	0.107782	2.391e-08	0.0281014	0.005	rs62047044	C	T	0.3185	0.137564	0.0135	0.00909	1.56275e-06		6.07525					Overlap			rs13202295	T
							rs3172494	G	T	0.88186	1.4e-07	0.06756	0.01282											rs10879686	C	A	0.370382	3.241e-07	-0.0160989	0.0032	rs117999660	G	A	0.92552	0.074684	0.02944	0.01652	3.03651e-06		11.8046					Overlap			rs13204012	A
							rs11130207	T	G	0.16221	0.365953	0.01071	0.01185											rs2947144	C	G	0.255326	7.157e-08	0.0193025	0.0036	rs77135925	T	C	0.92053	0.130541	0.02447	0.01619	2.81216e-06		10.9324					No Overlap			rs1311911	T
							rs7629322	C	T	0.15851	0.433576	0.00931	0.01189											rs61943397	G	A	0.162787	2.116e-08	0.0243999	0.0044	rs389265	T	C	0.28138	0.981528	0.00021	0.00905	2.15616e-06		8.38217					Overlap			rs3117326	T
							rs13066140	T	C	0.89479	0.002649	0.04523	0.01504											rs12579868	T	C	0.45449	1.548e-09	0.018596	0.0031	rs368365	G	A	0.28139	0.994813	6e-05	0.00905	4.58986e-06		17.8433					No Overlap			rs3094146	C
							rs71326918	C	A	0.89657	0.003664	0.04444	0.01529											rs10849883	T	C	0.443017	2.963e-08	0.0183997	0.0033	rs62064652	G	A	0.16398	0.031287	0.02557	0.01187	3.94649e-06		15.3422					No Overlap			rs9262126	A
							rs16943	C	T	0.3383	0.656876	0.00396	0.00891											rs1716182	A	C	0.220935	1.18e-07	-0.0208049	0.0039	rs62064653	T	C	0.16343	0.017714	0.02802	0.01181	2.51998e-06		9.79653					Overlap			rs7750641	T
							rs2311059	G	A	0.34282	0.650272	0.00406	0.00896											rs67141907	T	C	0.135177	1.606e-07	0.023404	0.0045	rs556952432	T	C	0.15628	0.257701	0.01528	0.0135	1.62682e-06		6.32433					Overlap			rs9267531	G
							rs1010553	C	T	0.50686	0.850715	0.00157	0.00834											rs1373285	A	G	0.342127	8.158e-12	0.023697	0.0035	rs11079775	T	C	0.46876	0.010075	0.02116	0.00822	5.30806e-06		20.6354					No Overlap			rs3130234	C
							rs11130306	G	A	0.50359	0.932818	0.00071	0.00838											rs4142428	T	C	0.225654	4.778e-08	0.0200967	0.0037	rs62076542	T	C	0.45897	0.007507	0.02279	0.00852	2.65204e-06		10.3099					Overlap			rs2296342	G
							rs73090632	G	A	0.10419	0.299175	0.01456	0.01403											rs4591014	T	C	0.459782	2.47e-07	0.0158044	0.0031	rs4793579	A	G	0.38254	0.190278	0.01103	0.00842	3.32133e-06		12.9118					No Overlap			rs10947690	G
							rs116310555	C	T	0.10388	0.16771	0.01936	0.01403											rs9538492	C	T	0.265054	1.732e-10	-0.0246001	0.0039	rs2740760	A	G	0.44175	0.133566	0.01242	0.00828	3.98741e-06		15.5012					Overlap			rs1923466	C
							rs62268946	T	C	0.54833	0.103419	0.0136	0.00835											rs9538599	C	G	0.231306	1.691e-07	-0.0209989	0.004	rs12603589	C	T	0.20213	0.033818	0.02187	0.0103	2.52099e-06		9.80045					No Overlap			rs2744475	G
							rs11128505	A	C	0.51689	0.107251	0.01311	0.00814											rs61956693	C	A	0.170873	2.183e-08	0.0226026	0.004	rs12601921	T	C	0.20235	0.045342	0.02068	0.01033	2.32728e-06		9.04738					Overlap			rs386409	C
							rs4684031	A	T	0.75493	0.493618	0.00658	0.00961											rs7995526	C	T	0.105222	6.844e-09	0.0288012	0.005	rs28476629	A	C	0.14486	0.483963	0.00901	0.01287	1.60716e-06		6.24791					No Overlap			rs9345113	C
							rs13079986	G	A	0.75926	0.517596	0.00626	0.00967											rs9574422	T	C	0.396654	2.691e-08	-0.0186019	0.0033	rs62075210	T	C	0.13874	0.438185	0.01019	0.01315	3.91222e-06		15.2089					Overlap			rs2814099	G
							rs13134858	G	A	0.87008	0.648669	0.00557	0.01222											rs504122	A	G	0.341745	2.017e-08	-0.0180011	0.0032	rs9899533	G	C	0.65216	0.84477	0.00169	0.00863	3.66225e-06		14.2372					Overlap			rs2842555	T
							rs35759252	C	A	0.86858	0.655621	0.0054	0.01211											rs2762111	T	C	0.342222	2.414e-09	0.0192044	0.0032	rs3760516	C	G	0.57698	0.998645	2e-05	0.00921	4.17105e-06		16.2151					No Overlap			rs2787915	T
							rs45534736	C	G	0.95274	0.474995	0.01495	0.02093											rs117863023	G	A	0.0597273	1.255e-07	-0.034105	0.0065	rs9964679	G	A	0.66275	0.69329	0.00347	0.0088	7.95413e-07		3.09219					Overlap			rs2325410	T
							rs7696858	A	G	0.4577	0.422047	0.00654	0.00815											rs17100626	A	G	0.307819	4.064e-07	-0.0181029	0.0036	rs1941686	A	G	0.5429	0.110755	0.01328	0.00832	2.7718e-06		10.7755					Overlap			rs9345246	C
							rs7675956	C	A	0.44851	0.384336	0.0074	0.00851											rs1950829	A	G	0.502782	5.67e-13	0.0219963	0.0031	rs11082013	T	G	0.63229	0.757188	0.00261	0.00845	6.47528e-06		25.173					No Overlap			rs541867	T
							rs1027407	A	G	0.05758	0.222828	0.02146	0.01761											rs2933195	G	A	0.438671	1.327e-07	0.0171029	0.0032	rs58011088	G	A	0.63382	0.486351	0.00606	0.00871	3.6187e-06		14.0678					Overlap			rs1488309	G
							rs12498839	A	G	0.05765	0.151862	0.02506	0.01749											rs1256044	G	A	0.449473	7.988e-08	-0.0164953	0.0031	rs17656030	A	G	0.8891	0.06609	0.02455	0.01336	3.60442e-06		14.0123					Overlap			rs9375946	T
							rs1385051	A	T	0.53204	0.017749	0.01953	0.00824											rs40356	G	C	0.0498802	1.056e-07	0.040998	0.0077	rs55891807	A	G	0.88654	0.042703	0.02691	0.01328	6.91204e-07		2.68708					No Overlap			rs9322213	C
							rs1484145	C	T	0.53874	0.281556	0.009	0.00836											rs17183201	G	T	0.0725963	2.026e-10	0.0377966	0.0059	rs8098405	G	A	0.41419	0.086555	0.01467	0.00856	1.42148e-06		5.52606					No Overlap			rs1872512	C
							rs1530303	T	C	0.35028	0.557448	0.00504	0.00859											rs1286152	C	A	0.247233	3.905e-07	-0.0186019	0.0037	rs62100777	A	G	0.41421	0.086202	0.0147	0.00857	2.42012e-06		9.4083					Overlap			rs6930109	A
							rs4510551	T	C	0.35272	0.839644	0.00173	0.00856											rs7144406	G	A	0.194963	1.99e-07	0.0199987	0.0039	rs11083027	G	T	0.56296	0.747514	0.00265	0.00824	2.12323e-06		8.25415					No Overlap			rs141076183	G
							rs71575448	A	G	0.87378	0.422462	0.01097	0.01368											rs3783385	A	G	0.222782	1.297e-09	0.0226026	0.0037	rs11083028	T	C	0.56328	0.743811	0.00269	0.00823	3.32425e-06		12.9232					Overlap			rs6927047	A
							rs35838063	G	C	0.87163	0.549696	0.00806	0.01347											rs2896488	A	G	0.348158	8.613e-10	-0.0220002	0.0036	rs12968035	A	G	0.79483	0.03082	0.02183	0.01011	4.36038e-06		16.9512					Overlap			rs263130	G
							rs7714971	G	A	0.75464	0.675602	0.00403	0.00964											rs12898464	C	T	0.117643	3.649e-07	0.0259016	0.0051	rs1819881	G	C	0.78354	0.037776	0.02092	0.01007	1.37746e-06		5.35494					No Overlap			rs12199915	A
							rs1449153	C	G	0.75645	0.876151	0.0015	0.00966											rs17651741	A	G	0.184399	3.65e-10	0.0242047	0.0039	rs12967143	G	C	0.32033	0.220449	0.01081	0.00882	2.98031e-06		11.5861					Overlap			rs9479138	T
							rs2408225	C	T	0.44955	0.721038	0.00296	0.0083											rs7175401	C	A	0.459373	1.332e-08	0.0197046	0.0035	rs139571785	T	C	0.01751	0.171173	0.05087	0.03717	4.04965e-06		15.7432					Overlap			rs6910938	G
							rs4466162	A	T	0.44572	0.703291	0.00316	0.00831											rs1025145	G	A	0.329435	6.497e-11	0.0215951	0.0033	rs9958792	T	C	0.20028	0.994331	8e-05	0.01069	4.86688e-06		18.9202					Overlap			rs957906	G
							rs7720208	A	T	0.37495	0.111872	0.01397	0.00879											rs2616906	A	G	0.378346	1.655e-07	0.0167981	0.0032	rs891488	C	T	0.79486	0.921979	0.00104	0.01062	3.33438e-06		12.9625					No Overlap			rs28698133	G
							rs1602401	G	A	0.35306	0.242359	0.01047	0.00895											rs73416459	G	A	0.0530745	3.221e-08	0.0374018	0.0068	rs11673678	T	C	0.25	0.0032	0.03039	0.0103	7.82211e-07		3.04087					Overlap			rs12174848	A
							rs358650	G	A	0.31512	0.856339	0.0016	0.00885											rs74927570	G	T	0.196346	2.017e-08	0.0218985	0.0039	rs62122392	T	C	0.25556	0.008848	0.02691	0.01028	2.55944e-06		9.94994					No Overlap			rs55683212	C
							rs358667	C	T	0.31492	0.891923	0.0012	0.00887											rs7174069	T	C	0.201549	7.679e-12	0.0267977	0.0039	rs2867023	G	A	0.53476	0.175891	0.01171	0.00865	3.90887e-06		15.1959					Overlap			rs10499337	T
							rs1870739	G	T	0.79802	0.074938	0.0182	0.01022											rs62004865	A	T	0.112654	6.636e-08	0.0262037	0.0049	rs76213372	T	C	0.07834	0.473945	0.01375	0.01921	1.47071e-06		5.71744					No Overlap			rs6462577	G
							rs1993739	C	T	0.79817	0.081089	0.01784	0.01023											rs4420498	T	C	0.414782	1.865e-09	-0.0197028	0.0033	rs116975992	G	A	0.07886	0.462628	0.014	0.01907	4.45167e-06		17.3061					Overlap			rs2347784	G
							rs13354760	A	G	0.5629	0.108507	0.01333	0.00831											rs4702	G	A	0.445782	4.716e-15	0.0247999	0.0032	rs671722	G	A	0.40216	0.246462	0.01035	0.00893	7.63414e-06		29.6782					No Overlap			rs10263069	T
							rs1421715	G	A	0.46222	0.866306	0.00138	0.0082											rs1025768	G	A	0.196473	4.453e-07	0.0200967	0.004	rs72820274	A	G	0.3975	0.153683	0.01278	0.00896	2.05017e-06		7.9701					Overlap			rs10238024	G
							rs11135349	A	C	0.4643	0.832833	0.00174	0.00822											rs17219976	A	G	0.157691	5.531e-11	0.0297044	0.0045	rs7598451	T	C	0.22167	0.241295	0.01185	0.01012	2.9775e-06		11.5751					Overlap			rs10950392	C
							rs10071347	G	A	0.63252	0.709075	0.00315	0.00845											rs4781375	T	C	0.287946	5.977e-08	0.0189984	0.0035	rs6750038	T	C	0.22172	0.244843	0.01176	0.01012	3.10797e-06		12.0824					No Overlap			rs2237292	C
							rs4044321	G	A	0.63325	0.698958	0.00326	0.00844											rs9925175	C	T	0.385513	1.007e-08	-0.0203048	0.0035	rs780024	A	T	0.33974	0.175937	0.01182	0.00874	4.10173e-06		15.9457					Overlap			rs10276352	G
							rs72735400	A	G	0.42884	0.720469	0.00302	0.00844											rs2369818	T	C	0.427871	8.761e-09	0.0200967	0.0035	rs780025	T	G	0.33936	0.1751	0.01186	0.00875	4.15218e-06		16.1418					No Overlap			rs12700541	A
							rs10942232	T	C	0.42951	0.7492	0.0027	0.00845											rs7196226	T	C	0.424836	8.944e-08	0.0179971	0.0034	rs2381473	T	A	0.42639	0.00378	0.0243	0.00839	3.52221e-06		13.6927					No Overlap			rs11971710	G
							rs4626350	A	G	0.51942	0.271386	0.00909	0.00826											rs11645288	A	G	0.207309	2.403e-08	0.0209001	0.0037	rs1320138	T	C	0.42464	0.005463	0.02321	0.00835	2.69755e-06		10.4868					Overlap			rs10488027	T
							rs1921087	C	A	0.51945	0.269267	0.00913	0.00826											rs1080046	A	G	0.402836	3.804e-07	-0.0168003	0.0033	rs11684042	G	A	0.76106	0.024987	0.02196	0.0098	3.20764e-06		12.4699					No Overlap			rs1316338	A
							rs78610240	C	G	0.97077	0.666264	0.01145	0.02655											rs62034140	A	G	0.296745	2.596e-07	0.0183997	0.0036	rs11682379	C	T	0.76131	0.02202	0.0224	0.00978	2.80458e-06		10.9029					Overlap			rs150419431	G
							rs115581520	T	C	0.96904	0.762631	0.00782	0.0259											rs3827948	T	G	0.360218	8.871e-08	0.0172012	0.0032	rs111789242	A	G	0.10287	0.792888	0.00356	0.01354	3.42587e-06		13.3182					Overlap			rs62460266	C
							rs144727871	A	G	0.02879	0.89715	0.00349	0.02702											rs28711200	T	G	0.500093	9.623e-09	0.0179971	0.0031	rs78716456	G	A	0.89513	0.004982	0.0379	0.01349	4.33487e-06		16.852					Overlap			rs6942750	T
							rs10050495	T	C	0.47441	0.589898	0.00439	0.00814											rs79108759	C	T	0.0188799	4.434e-07	0.0551035	0.0109	rs112298299	A	C	0.89628	0.005815	0.03739	0.01355	2.43547e-07		0.946798					No Overlap			rs2355326	G
							rs12520974	T	C	0.47795	0.656482	0.00369	0.00829											rs77288494	C	G	0.104909	3.316e-07	-0.0297996	0.0058	rs11903494	T	G	0.21491	0.789157	0.00266	0.00994	1.27527e-06		4.95765					Overlap			rs76021834	G
							rs13188731	T	A	0.62552	0.334449	0.0081	0.00839											rs62047044	C	T	0.317266	3.268e-07	0.0184979	0.0036	rs187925453	G	A	0.77682	0.868105	0.00168	0.01012	2.94218e-06		11.4378					No Overlap			rs12707480	C
							rs12514566	G	A	0.65748	0.47661	0.0061	0.00857											rs9899533	C	G	0.323742	1.483e-08	-0.0187955	0.0033	rs7595982	T	G	0.61256	0.959775	0.00046	0.00923	3.65384e-06		14.2044					No Overlap			rs2214415	G
							rs9322213	T	C	0.49073	0.117831	0.01271	0.00813											rs117999660	A	G	0.0783235	3.161e-08	0.0314018	0.0057	rs62175963	C	T	0.4197	0.337788	0.00825	0.0086	1.12716e-06		4.38187					Overlap			rs12707617	G
							rs846799	G	A	0.48704	0.228328	0.00983	0.00816											rs389265	T	C	0.267382	1.399e-09	-0.0226956	0.0038	rs1267067	T	C	0.70161	0.227939	0.01089	0.00904	3.59486e-06		13.9752					No Overlap			rs7805535	G
							rs1485840	A	G	0.7533	0.06293	0.01754	0.00943											rs62064653	T	C	0.152352	3.126e-07	0.0230034	0.0045	rs1267079	T	C	0.69745	0.310892	0.00912	0.009	1.73611e-06		6.7492					Overlap			rs79849241	G
							rs1872512	A	C	0.75154	0.096412	0.01563	0.0094											rs556952432	T	C	0.181057	3.572e-07	0.0223973	0.0044	rs17427311	G	A	0.67484	0.758583	0.00273	0.00887	1.97656e-06		7.68397					No Overlap			rs62467717	C
							rs2008593	C	T	0.58008	0.381024	0.00734	0.00838											rs62076542	T	C	0.505473	1.202e-07	-0.0201007	0.0038	rs17427473	A	G	0.67329	0.855069	0.00162	0.00885	3.5983e-06		13.9886					Overlap			rs7801767	T
							rs6927047	G	A	0.57814	0.269831	0.00924	0.00837											rs2740760	A	G	0.432564	1.479e-07	0.0162965	0.0031	rs13025467	A	G	0.69362	0.001696	0.03005	0.00957	3.4897e-06		13.5664					Overlap			rs35058708	G
							rs2077836	C	T	0.45569	0.562971	0.00474	0.00819											rs12601921	T	C	0.197654	3.009e-10	0.0242047	0.0038	rs12996953	G	A	0.69916	0.001851	0.02961	0.00951	3.31021e-06		12.8686					No Overlap			rs2470938	A
							rs263130	G	A	0.4546	0.550388	0.0049	0.0082											rs62075210	T	C	0.150258	5.954e-09	-0.0266007	0.0046	rs17255455	C	A	0.57044	0.147626	0.01235	0.00853	2.1966e-06		8.53936					Overlap			rs576121532	G
							rs9479138	T	G	0.3972	0.544127	0.00519	0.00855											rs9964679	A	G	0.327358	1.541e-10	0.0221039	0.0034	rs11686891	T	A	0.57056	0.155799	0.01219	0.00859	4.78788e-06		18.6131					No Overlap			rs1396172	A
							rs11155821	T	C	0.39756	0.547707	0.00514	0.00855											rs1941686	G	A	0.460435	2.469e-12	-0.0235041	0.0034	rs9653302	A	G	0.66936	0.430915	0.00695	0.00883	6.10796e-06		23.745					Overlap			rs55825265	T
							rs12174848	A	T	0.23037	0.054755	0.01858	0.00967											rs58011088	A	G	0.335565	1.261e-13	0.0262037	0.0035	rs13383386	A	T	0.66997	0.480584	0.00622	0.00882	6.42944e-06		24.9948					No Overlap			rs2894699	T
							rs9355490	G	T	0.23072	0.03313	0.02069	0.00971											rs17656030	G	A	0.107309	7.549e-12	-0.0329985	0.0048	rs1429428	C	T	0.32509	0.092561	0.01511	0.00898	2.32916e-06		9.05471					Overlap			rs10233079	G
							rs1115105	T	C	0.743	0.773598	0.00266	0.00923											rs62100777	A	G	0.469473	7.621e-15	0.0239021	0.0031	rs6709418	A	G	0.32464	0.081574	0.01559	0.00895	7.61765e-06		29.6141					No Overlap			rs10267771	T
							rs4980365	G	T	0.74508	0.660856	0.00408	0.0093											rs11083028	C	T	0.433691	2.336e-08	-0.0175023	0.0031	rs11900232	T	C	0.33272	0.614039	0.00443	0.00879	4.02769e-06		15.6578					Overlap			rs79565496	C
							rs13201341	C	T	0.91827	0.925949	0.00159	0.01711											rs12968035	G	A	0.221646	7.83e-13	-0.0282966	0.004	rs13411968	C	T	0.33247	0.638891	0.00413	0.00879	4.44162e-06		17.267					No Overlap			rs56332361	G
							rs13198474	A	G	0.08034	0.998792	3e-05	0.01721											rs12967143	G	C	0.280708	4.355e-16	0.0277027	0.0034	rs10211041	A	G	0.3215	0.132162	0.01353	0.00898	6.89609e-06		26.8089					No Overlap			rs1986692	G
							rs13198716	C	T	0.91205	0.799442	0.00409	0.01611											rs139571785	T	C	0.0147536	3.333e-07	0.0818012	0.016	rs10187826	G	A	0.32144	0.140889	0.01324	0.00899	1.95469e-07		0.759892					Overlap			rs2551774	A
							rs35400317	C	T	0.91224	0.756656	0.005	0.01612											rs9958792	T	C	0.16783	1.016e-09	-0.0253999	0.0042	rs12470898	G	A	0.54003	0.107407	0.01334	0.00829	2.62786e-06		10.2159					No Overlap			rs73160479	T
							rs34817112	A	G	0.11204	0.852591	0.0026	0.01401											rs116975992	G	A	0.0860439	4.866e-07	0.0308007	0.0061	rs4673462	T	C	0.53647	0.129276	0.01259	0.0083	1.03149e-06		4.00995					Overlap			rs1916941	A
							rs13219354	C	T	0.11212	0.833796	0.00292	0.01394											rs11673678	T	C	0.25179	2.124e-07	0.0203025	0.0039	rs67446571	G	A	0.39152	0.019877	0.01947	0.00836	2.62656e-06		10.2109					Overlap			rs182897561	T
							rs13202295	C	T	0.90409	0.674633	0.0067	0.01597											rs2867023	A	G	0.519329	1.36e-07	-0.0174005	0.0033	rs58184964	A	G	0.39356	0.018366	0.01965	0.00833	3.57061e-06		13.8809					No Overlap			rs4538824	A
							rs13193480	A	G	0.90169	0.671197	0.00666	0.01569											rs6035413	T	A	0.340461	3.016e-07	-0.0182964	0.0036	rs283466	G	A	0.41717	4.35e-05	0.03514	0.00859	2.98393e-06		11.6001					Overlap			rs12540823	T
							rs13204012	G	A	0.903	0.509938	0.01049	0.01592											rs875519	C	T	0.346864	1.545e-07	0.017496	0.0033	rs2197563	G	A	0.41358	5.55e-05	0.03433	0.00851	3.2762e-06		12.7364					No Overlap			rs7461469	T
							rs13191786	T	G	0.90325	0.571593	0.00899	0.01589											rs198486	A	G	0.399346	2e-07	0.018704	0.0036	rs4234093	A	G	0.51755	0.125912	0.01287	0.00841	3.33114e-06		12.95					Overlap			rs28897173	C
							rs6456835	C	G	0.88994	0.627332	0.00774	0.01593											rs9074	A	G	0.261873	1.843e-12	0.0242047	0.0034	rs11685899	A	G	0.51068	0.137586	0.0125	0.00842	5.03987e-06		19.5927					No Overlap			rs55763341	T
							rs1311911	G	T	0.89004	0.631447	0.00765	0.01594											rs6063085	C	A	0.372535	4.316e-12	-0.0247026	0.0036	rs4665947	T	C	0.6475	0.035829	0.01804	0.0086	5.66231e-06		22.0125					No Overlap			rs7824087	G
							rs13206458	T	C	0.89908	0.481406	0.01173	0.01666											rs4810909	G	A	0.41507	2.509e-08	-0.0199986	0.0036	rs1866561	A	G	0.63672	0.025775	0.01909	0.00856	3.85458e-06		14.9849					Overlap			rs6990502	C
							rs3117326	C	T	0.8991	0.415933	0.01351	0.01661											rs17805843	T	A	0.183476	1.746e-09	-0.0244976	0.0041	rs57238885	C	G	0.72711	0.589567	0.00491	0.0091	2.7516e-06		10.6969					Overlap			rs2932005	T
							rs3094146	G	C	0.88781	0.047036	0.03194	0.01608											rs9974713	T	C	0.239827	2.41e-07	-0.0227979	0.0044	rs6732205	C	T	0.75487	0.85678	0.00168	0.00934	2.51797e-06		9.78872					Overlap			rs11783990	C
							rs9261290	T	C	0.88763	0.028081	0.03651	0.01662											rs8129315	A	G	0.383605	1.157e-08	-0.0187955	0.0033	rs77978522	A	G	0.18709	0.804361	0.00263	0.01062	3.94622e-06		15.3411					No Overlap			rs2622545	T
							rs9262126	G	A	0.87507	0.008548	0.04222	0.01605											rs2284010	C	T	0.321457	3.587e-07	0.0189003	0.0037	rs72838772	T	C	0.10392	0.531891	0.00858	0.01372	2.92812e-06		11.3832					Overlap			rs77568858	C
							rs1059612	C	T	0.87429	0.0105	0.04086	0.01597											rs4470425	A	C	0.341517	4.5e-07	0.0168964	0.0033	rs72838774	T	C	0.10472	0.551854	0.00812	0.01365	3.03302e-06		11.791					No Overlap			rs74524106	T
							rs7750641	C	T	0.86208	0.145612	0.02165	0.01488											rs13056300	C	T	0.269565	1.706e-14	0.0270995	0.0035	rs11682175	C	T	0.4598	0.888051	0.00117	0.00831	6.07277e-06		23.6082					Overlap			rs77665153	T
							rs1619179	A	C	0.86858	0.028386	0.03434	0.01566											rs5751247	C	T	0.253993	3.663e-08	-0.0192032	0.0035	rs11688767	T	A	0.47353	0.766871	0.00246	0.00829	2.93449e-06		11.4079					No Overlap			rs7837935	T
							rs1923466	A	C	0.66775	0.769365	0.00252	0.00858											rs7292297	G	T	0.458309	1.705e-10	-0.0212032	0.0033	rs75841175	A	G	0.02484	0.568708	0.01653	0.029	5.2728e-06		20.4983					No Overlap			rs12542480	A
							rs1304602	T	G	0.67624	0.926354	0.0008	0.0086																		rs55899910	T	A	0.02528	0.487959	0.02012	0.02902											rs117944645	T
							rs386409	T	C	0.71016	0.844185	0.00176	0.00897																		rs6035413	A	T	0.66045	0.059373	0.01636	0.00867											rs72665059	A
							rs2624661	A	G	0.71065	0.760736	0.00273	0.00896																		rs6081709	T	C	0.67053	0.078103	0.01539	0.00873											rs4419775	G
							rs1938059	A	G	0.31864	0.099369	0.01471	0.00892																		rs875519	C	T	0.32641	0.013125	0.02194	0.00884											rs4236809	A
							rs2814099	G	A	0.31895	0.103666	0.01453	0.00893																		rs198489	G	A	0.54487	0.780032	0.00236	0.00844											rs2293982	C
							rs2470938	A	C	0.37986	0.518313	0.00549	0.0085																		rs198486	G	A	0.56668	0.951311	0.00051	0.00835											rs7816550	T
							rs2430486	T	C	0.37954	0.546481	0.00511	0.00848																		rs9074	A	G	0.25917	0.920941	0.00091	0.00918											rs4259386	G
							rs12666715	G	C	0.42524	0.08246	0.01424	0.0082																		rs2425752	T	C	0.26993	0.882046	0.00136	0.00916											rs55705857	G
							rs1396172	A	G	0.42519	0.09724	0.01363	0.00822																		rs4555399	G	A	0.65185	0.931781	0.00075	0.00874											rs3758118	C
							rs2894699	C	T	0.57314	0.00754	0.02216	0.00829																		rs6063085	A	C	0.6523	0.904872	0.00104	0.00871											rs13263599	G
							rs10280045	G	C	0.56866	0.0046	0.02358	0.00832																		rs4810909	G	A	0.40459	0.728143	0.00287	0.00825											rs925499	T
							rs10233079	G	T	0.1796	0.104081	0.01698	0.01045																		rs10432729	T	C	0.39803	0.89007	0.00114	0.00826											rs75534174	A
							rs1020006	A	G	0.44121	0.00163	0.02591	0.00822																		rs13039441	C	A	0.82179	0.168702	0.01476	0.01073											rs6994704	A
							rs10950392	C	T	0.43826	0.001598	0.02612	0.00827																		rs17805843	A	T	0.82187	0.175271	0.01454	0.01073											rs12379805	T
							rs2551774	A	G	0.40391	0.172886	0.01125	0.00826																		rs9974713	C	T	0.77615	0.324876	0.01032	0.01048											rs10977102	C
							rs2718168	G	C	0.40191	0.202855	0.01052	0.00826																		rs8129315	G	A	0.62419	0.004879	0.02394	0.0085											rs2784611	G
							rs10949661	A	G	0.33978	0.87404	0.00142	0.00899																		rs9984236	G	A	0.62183	0.003794	0.02459	0.00849											rs10756218	C
							rs12540823	T	C	0.33738	0.847781	0.00172	0.00898																		rs2284010	T	C	0.68505	0.25381	0.0102	0.00894											rs7875010	T
							rs55683212	G	C	0.79611	0.025065	0.0222	0.00991																		rs2256234	G	A	0.72139	0.413021	0.00739	0.00903											rs4740582	G
							rs11763750	G	A	0.79634	0.023921	0.0224	0.00992																		rs6001877	A	G	0.34592	0.671824	0.00359	0.00846											rs10756817	G
							rs11971710	G	T	0.35626	0.092928	0.01425	0.00848																		rs4470425	A	C	0.32426	0.893305	0.00116	0.00868											rs10119773	A
							rs57163896	C	T	0.35001	0.071994	0.01554	0.00864																		rs13056300	T	C	0.73097	0.367258	0.00847	0.00939											rs67775442	A
							rs10499336	C	G	0.76611	0.671723	0.00407	0.00961																		rs9611459	G	A	0.72074	0.354669	0.00842	0.00909											rs4878721	A
							rs10499337	C	T	0.76541	0.70968	0.00356	0.00956																		rs7292297	G	T	0.45632	0.941864	0.00062	0.00846											rs10970237	G
							rs6942750	C	T	0.93201	0.944542	0.00121	0.01742																		rs6417773	T	A	0.45117	0.835695	0.00176	0.00847											rs3758178	G
							rs17604413	C	T	0.91817	0.508285	0.01015	0.01534																		rs1512667	C	A	0.34663	0.761453	0.00264	0.0087											rs7048273	G
							rs7791413	C	T	0.50405	0.340496	0.00787	0.00826																		rs4682577	T	C	0.34714	0.73378	0.00296	0.00869											rs10867289	A
							rs2214415	G	A	0.50515	0.349025	0.00773	0.00825																		rs13078317	C	G	0.68804	0.061152	0.01741	0.0093											rs74472434	A
							rs28897173	T	C	0.72912	0.9765	0.00029	0.00973																		rs6771972	A	G	0.68826	0.076844	0.01633	0.00923											rs7023933	T
							rs13252836	C	A	0.2577	0.775983	0.00281	0.00988																		rs144182237	G	A	0.96796	0.731698	0.00997	0.02908											rs80155616	T
							rs56259177	T	C	0.2614	0.670684	0.00407	0.00958																		rs73230700	C	T	0.96906	0.971471	0.00109	0.03052											rs7855077	C
							rs55763341	T	C	0.26584	0.706741	0.00355	0.00944																		rs9842435	G	A	0.86753	0.048274	0.02653	0.01343											rs117723312	G
							rs7839280	G	C	0.84061	0.361631	0.01056	0.01158																		rs6799997	T	G	0.86724	0.049377	0.02632	0.01339											rs11789013	C
							rs7824087	A	G	0.83539	0.250051	0.01319	0.01147																		rs11918402	A	G	0.09812	0.398956	0.01192	0.01414											rs3001122	C
							rs6990502	G	C	0.87518	0.688332	0.00618	0.01541																		rs76005739	T	G	0.09678	0.345232	0.01349	0.01429											rs7860564	G
							rs11778476	G	A	0.94409	0.268453	0.02156	0.01948																		rs1724729	T	C	0.43786	0.854731	0.0015	0.00816											rs12684436	C
							rs77568858	G	C	0.944	0.306398	0.0199	0.01946																		rs1070894	G	A	0.43877	0.875017	0.00128	0.00815											rs2418449	C
							rs74524106	C	T	0.98735	0.253236	0.05751	0.05034																		rs13064579	C	T	0.61677	0.805346	0.00204	0.00829											rs10759942	T
							rs77665153	T	C	0.01962	0.76971	0.01046	0.03574																		rs4129073	C	T	0.61891	0.74986	0.00264	0.00828											rs4075821	G
							rs7837935	G	T	0.82744	0.105128	0.0177	0.01092																		rs7617959	G	C	0.63066	0.869631	0.00138	0.00839											rs2151642	A
							rs10098006	G	C	0.82321	0.114726	0.01715	0.01087																		rs9846711	C	T	0.62985	0.874082	0.00133	0.00839											rs74685147	T
							rs4236809	G	A	0.67518	0.789299	0.00233	0.00871																		rs77446173	T	A	0.97878	0.732047	0.0137	0.04											rs589292	T
							rs10504929	A	G	0.67549	0.795746	0.00225	0.00871																		rs4364183	A	G	0.69264	0.186532	0.0116	0.00878											rs870811	A
							rs117723312	G	C	0.01888	0.335624	0.03108	0.03228																		rs6765486	G	A	0.69291	0.200144	0.01128	0.0088											rs147528834	T
							rs116926633	G	A	0.01659	0.328691	0.03475	0.03558																		rs11711675	G	T	0.47206	0.488779	0.00562	0.00811											rs55924785	T
							rs10756218	T	C	0.62442	0.176349	0.01192	0.00882																		rs12630	C	T	0.47198	0.514187	0.00529	0.00811											rs7028466	C
							rs10756219	T	C	0.61236	0.086754	0.01494	0.00872																		rs35875034	T	G	0.46732	0.985271	0.00015	0.0083											rs112535944	A
							rs10817969	T	G	0.72557	0.335419	0.00875	0.00908																		rs4682949	T	C	0.46935	0.880802	0.00124	0.0083											rs7095591	T
							rs2418449	T	C	0.72525	0.332237	0.0088	0.00908																		rs9814722	C	T	0.29522	0.206923	0.01192	0.00945											rs10905632	G
							rs10818399	G	C	0.58567	0.006025	0.02288	0.00833																		rs6795322	C	G	0.2953	0.219289	0.01161	0.00945											rs11257952	C
							rs2151642	T	A	0.58378	0.006689	0.02255	0.00831																		rs73078357	T	C	0.8744	9.01e-08	0.06841	0.01279											rs7099380	G
							rs589292	C	T	0.705	0.119236	0.01405	0.00902																		rs3172494	G	T	0.88186	1.4e-07	0.06756	0.01282											rs945582	G
							rs588818	A	G	0.70349	0.096237	0.01497	0.009																		rs11130207	T	G	0.16221	0.365953	0.01071	0.01185											rs11010328	A
							rs7875010	C	T	0.68108	0.390922	0.00778	0.00906																		rs7629322	C	T	0.15851	0.433576	0.00931	0.01189											rs4948485	A
							rs544565	G	T	0.7015	0.255638	0.0104	0.00915																		rs13066140	T	C	0.89479	0.002649	0.04523	0.01504											rs10822692	A
							rs11789561	T	C	0.68921	0.086338	0.01547	0.00902																		rs71326918	C	A	0.89657	0.003664	0.04444	0.01529											rs12775558	G
							rs10970237	A	G	0.68796	0.07353	0.01627	0.00909																		rs16943	C	T	0.3383	0.656876	0.00396	0.00891											rs4745763	C
							rs3758178	G	A	0.41066	0.137696	0.01252	0.00844																		rs2311059	G	A	0.34282	0.650272	0.00406	0.00896											rs12778915	G
							rs1329571	T	A	0.41195	0.114836	0.01336	0.00847																		rs1010553	C	T	0.50686	0.850715	0.00157	0.00834											rs1250600	T
							rs3815563	A	T	0.15976	0.04559	0.02212	0.01106																		rs11130306	G	A	0.50359	0.932818	0.00071	0.00838											rs1474051	C
							rs7023933	T	A	0.16973	0.065732	0.02015	0.01095																		rs11713763	A	G	0.3481	0.753992	0.00275	0.00879											rs7915341	T
							rs80155616	C	T	0.91274	0.09995	0.02431	0.01478																		rs1080500	A	G	0.33282	0.675227	0.00376	0.00897											rs10786333	G
							rs28510415	A	G	0.91099	0.138614	0.02174	0.01468																		rs1105031	C	T	0.73613	0.954041	0.00053	0.00919											rs1926032	T
																															rs1105032	A	C	0.73603	0.961119	0.00045	0.00918											rs2864034	A
																															rs73090632	G	A	0.10419	0.299175	0.01456	0.01403											rs7098086	A
																															rs116310555	C	T	0.10388	0.16771	0.01936	0.01403											rs113380333	G
																															rs62268946	T	C	0.54833	0.103419	0.0136	0.00835											rs758366	C
																															rs11128505	A	C	0.51689	0.107251	0.01311	0.00814											rs766478	C
																															rs4684031	A	T	0.75493	0.493618	0.00658	0.00961											rs11248625	T
																															rs13079986	G	A	0.75926	0.517596	0.00626	0.00967											rs12241533	A
																															rs62265894	A	G	0.96823	0.127981	0.04274	0.02808											rs12773520	C
																															rs13134858	G	A	0.87008	0.648669	0.00557	0.01222											rs11246137	G
																															rs35759252	C	A	0.86858	0.655621	0.0054	0.01211											rs61881745	C
																															rs17323877	T	C	0.95192	0.913273	0.00222	0.02044											rs1073443	T
																															rs17258050	G	A	0.9524	0.848618	0.00391	0.02051											rs11029925	G
																															rs45534736	C	G	0.95274	0.474995	0.01495	0.02093											rs10219275	C
																															rs6825778	G	A	0.65373	0.116748	0.01366	0.00871											rs7127383	C
																															rs12500644	C	T	0.65349	0.117125	0.01363	0.0087											rs326756	C
																															rs7696858	A	G	0.4577	0.422047	0.00654	0.00815											rs7103321	C
																															rs7675956	C	A	0.44851	0.384336	0.0074	0.00851											rs72889966	C
																															rs1027407	A	G	0.05758	0.222828	0.02146	0.01761											rs145678014	T
																															rs12498839	A	G	0.05765	0.151862	0.02506	0.01749											rs2016270	C
																															rs147516468	T	C	0.01768	0.805025	0.00874	0.03539											rs76400970	T
																															rs75603647	A	G	0.01782	0.650481	0.01547	0.03415											rs11039103	A
																															rs77997562	G	A	0.35176	0.456855	0.00641	0.00861											rs143001834	A
																															rs77688504	C	G	0.3439	0.39991	0.00721	0.00857											rs76416526	T
																															rs73814690	A	G	0.9248	0.607716	0.00792	0.01543											rs149912782	G
																															rs1159075	C	T	0.92492	0.521818	0.00988	0.01543											rs11040293	T
																															rs10866425	C	T	0.62957	0.055228	0.01619	0.00845											rs1851865	T
																															rs11935823	T	A	0.62888	0.057121	0.01609	0.00846											rs488769	C
																															rs1385051	A	T	0.53204	0.017749	0.01953	0.00824											rs174584	A
																															rs1484145	C	T	0.53874	0.281556	0.009	0.00836											rs1807304	G
																															rs1530303	T	C	0.35028	0.557448	0.00504	0.00859											rs142262844	T
																															rs4510551	T	C	0.35272	0.839644	0.00173	0.00856											rs4008842	A
																															rs71575448	A	G	0.87378	0.422462	0.01097	0.01368											rs1042577	T
																															rs35838063	G	C	0.87163	0.549696	0.00806	0.01347											rs11236853	A
																															rs7714971	G	A	0.75464	0.675602	0.00403	0.00964											rs7930907	A
																															rs1449153	C	G	0.75645	0.876151	0.0015	0.00966											rs511740	T
																															rs2408225	C	T	0.44955	0.721038	0.00296	0.0083											rs659197	A
																															rs4466162	A	T	0.44572	0.703291	0.00316	0.00831											rs656763	A
																															rs7720208	A	T	0.37495	0.111872	0.01397	0.00879											rs10789930	G
																															rs1602401	G	A	0.35306	0.242359	0.01047	0.00895											rs35277073	G
																															rs2240332	C	G	0.33479	0.019003	0.02015	0.00859											rs12574152	G
																															rs113322698	A	G	0.33524	0.020587	0.0199	0.00859											rs10750488	C
																															rs4912761	T	G	0.50873	0.026806	0.01813	0.00819											rs66933903	T
																															rs9324851	C	T	0.50879	0.025132	0.01834	0.00819											rs612823	C
																															rs358650	G	A	0.31512	0.856339	0.0016	0.00885											rs7135697	G
																															rs358667	C	T	0.31492	0.891923	0.0012	0.00887											rs1006737	A
																															rs4257818	A	C	0.39318	0.688489	0.00345	0.00861											rs2301262	T
																															rs10039295	C	T	0.38272	0.92063	0.00084	0.00846											rs6487370	T
																															rs1870739	G	T	0.79802	0.074938	0.0182	0.01022											rs16932846	C
																															rs1993739	C	T	0.79817	0.081089	0.01784	0.01023											rs113912146	T
																															rs13354760	A	G	0.5629	0.108507	0.01333	0.00831											rs826851	A
																															rs1421715	G	A	0.46222	0.866306	0.00138	0.0082											rs10878208	T
																															rs11135349	A	C	0.4643	0.832833	0.00174	0.00822											rs10747675	A
																															rs10071347	G	A	0.63252	0.709075	0.00315	0.00845											rs61614746	A
																															rs4044321	G	A	0.63325	0.698958	0.00326	0.00844											rs11171639	C
																															rs2913744	G	A	0.71836	0.603164	0.00506	0.00973											rs192818532	A
																															rs2913742	G	A	0.7188	0.597913	0.00513	0.00973											rs11561358	G
																															rs72735400	A	G	0.42884	0.720469	0.00302	0.00844											rs2455855	T
																															rs10942232	T	C	0.42951	0.7492	0.0027	0.00845											rs1920096	T
																															rs4626350	A	G	0.51942	0.271386	0.00909	0.00826											rs772564	G
																															rs1921087	C	A	0.51945	0.269267	0.00913	0.00826											rs10879686	C
																															rs13357659	G	A	0.38604	0.328159	0.00814	0.00833											rs2947144	C
																															rs10041294	G	A	0.38445	0.323819	0.00827	0.00838											rs7135240	A
																															rs78610240	C	G	0.97077	0.666264	0.01145	0.02655											rs1541597	T
																															rs115581520	T	C	0.96904	0.762631	0.00782	0.0259											rs61943397	G
																															rs144727871	A	G	0.02879	0.89715	0.00349	0.02702											rs12579868	T
																															rs10050495	T	C	0.47441	0.589898	0.00439	0.00814											rs10849883	T
																															rs12520974	T	C	0.47795	0.656482	0.00369	0.00829											rs1716182	A
																															rs282402	G	A	0.46447	0.700872	0.00318	0.00829											rs67141907	T
																															rs157556	C	T	0.46027	0.730602	0.00287	0.00833											rs9533891	T
																															rs13188731	T	A	0.62552	0.334449	0.0081	0.00839											rs1373285	A
																															rs12514566	G	A	0.65748	0.47661	0.0061	0.00857											rs2784012	A
																															rs111942984	G	T	0.19964	0.674	0.00438	0.0104											rs4142428	T
																															rs10043115	C	T	0.20146	0.579155	0.0057	0.01029											rs4591014	T
																															rs9322213	T	C	0.49073	0.117831	0.01271	0.00813											rs9538492	C
																															rs846799	G	A	0.48704	0.228328	0.00983	0.00816											rs9538599	C
																															rs1485840	A	G	0.7533	0.06293	0.01754	0.00943											rs61956693	C
																															rs1872512	A	C	0.75154	0.096412	0.01563	0.0094											rs7995526	C
																															rs2008593	C	T	0.58008	0.381024	0.00734	0.00838											rs1340724	T
																															rs6927047	G	A	0.57814	0.269831	0.00924	0.00837											rs9573371	C
																															rs2077836	C	T	0.45569	0.562971	0.00474	0.00819											rs9574422	T
																															rs263130	G	A	0.4546	0.550388	0.0049	0.0082											rs504122	A
																															rs9479138	T	G	0.3972	0.544127	0.00519	0.00855											rs9601802	A
																															rs11155821	T	C	0.39756	0.547707	0.00514	0.00855											rs2949905	A
																															rs7349868	C	T	0.22256	0.724427	0.0034	0.00964											rs2762111	T
																															rs957906	G	T	0.22429	0.655697	0.0043	0.00964											rs118143105	A
																															rs12174848	A	T	0.23037	0.054755	0.01858	0.00967											rs117863023	G
																															rs9355490	G	T	0.23072	0.03313	0.02069	0.00971											rs3916958	G
																															rs1115105	T	C	0.743	0.773598	0.00266	0.00923											rs149637452	T
																															rs4980365	G	T	0.74508	0.660856	0.00408	0.0093											rs17100626	A
																															rs6918737	A	T	0.24889	0.850094	0.00178	0.00939											rs8011422	G
																															rs6911293	G	A	0.24927	0.860032	0.00166	0.00938											rs426509	T
																															rs13201341	C	T	0.91827	0.925949	0.00159	0.01711											rs1950829	A
																															rs13198474	A	G	0.08034	0.998792	3e-05	0.01721											rs2933195	G
																															rs13198716	C	T	0.91205	0.799442	0.00409	0.01611											rs850278	T
																															rs35400317	C	T	0.91224	0.756656	0.005	0.01612											rs1256044	G
																															rs34817112	A	G	0.11204	0.852591	0.0026	0.01401											rs229641	A
																															rs13219354	C	T	0.11212	0.833796	0.00292	0.01394											rs440712	G
																															rs13202295	C	T	0.90409	0.674633	0.0067	0.01597											rs40356	G
																															rs13193480	A	G	0.90169	0.671197	0.00666	0.01569											rs17183201	G
																															rs13204012	G	A	0.903	0.509938	0.01049	0.01592											rs2655995	A
																															rs13191786	T	G	0.90325	0.571593	0.00899	0.01589											rs61979810	A
																															rs6456835	C	G	0.88994	0.627332	0.00774	0.01593											rs1286152	C
																															rs1311911	G	T	0.89004	0.631447	0.00765	0.01594											rs79830765	T
																															rs13206458	T	C	0.89908	0.481406	0.01173	0.01666											rs7144406	G
																															rs3117326	C	T	0.8991	0.415933	0.01351	0.01661											rs3783385	A
																															rs3094146	G	C	0.88781	0.047036	0.03194	0.01608											rs2896488	A
																															rs9261290	T	C	0.88763	0.028081	0.03651	0.01662											rs12898464	C
																															rs9262126	G	A	0.87507	0.008548	0.04222	0.01605											rs7169641	G
																															rs1059612	C	T	0.87429	0.0105	0.04086	0.01597											rs7172748	G
																															rs7750641	C	T	0.86208	0.145612	0.02165	0.01488											rs36048720	G
																															rs1619179	A	C	0.86858	0.028386	0.03434	0.01566											rs10852010	T
																															rs2296342	G	A	0.42667	0.283435	0.00913	0.00851											rs17651741	A
																															rs10947690	G	A	0.24999	0.031098	0.02308	0.0107											rs7175401	C
																															rs1923466	A	C	0.66775	0.769365	0.00252	0.00858											rs1025145	G
																															rs1304602	T	G	0.67624	0.926354	0.0008	0.0086											rs2616906	A
																															rs2744475	G	C	0.30449	0.070251	0.01588	0.00877											rs139219993	G
																															rs2206271	A	T	0.30576	0.080517	0.01536	0.00879											rs73416459	G
																															rs386409	T	C	0.71016	0.844185	0.00176	0.00897											rs76109701	A
																															rs2624661	A	G	0.71065	0.760736	0.00273	0.00896											rs74927570	G
																															rs9345113	C	T	0.29639	0.242915	0.01039	0.00889											rs7174069	T
																															rs111908831	C	T	0.29432	0.357833	0.0083	0.00903											rs62004865	A
																															rs1938059	A	G	0.31864	0.099369	0.01471	0.00892											rs4420498	T
																															rs2814099	G	A	0.31895	0.103666	0.01453	0.00893											rs4702	G
																															rs541867	G	T	0.54004	0.901215	0.00102	0.00822											rs1025768	G
																															rs601815	T	C	0.54169	0.966898	0.00034	0.00815											rs17219976	A
																															rs1488309	A	G	0.58415	0.081731	0.01433	0.00823											rs7186834	C
																															rs1352379	A	G	0.58401	0.084484	0.01421	0.00823											rs4781375	T
																															rs2470938	A	C	0.37986	0.518313	0.00549	0.0085											rs16962725	T
																															rs2430486	T	C	0.37954	0.546481	0.00511	0.00848											rs12444467	A
																															rs12666715	G	C	0.42524	0.08246	0.01424	0.0082											rs9925175	C
																															rs1396172	A	G	0.42519	0.09724	0.01363	0.00822											rs2369818	T
																															rs55825265	T	C	0.05055	0.811163	0.0045	0.01882											rs7196226	T
																															rs56383191	A	T	0.05158	0.934297	0.00154	0.01868											rs11645288	A
																															rs2894699	C	T	0.57314	0.00754	0.02216	0.00829											rs1080046	A
																															rs10280045	G	C	0.56866	0.0046	0.02358	0.00832											rs62034140	A
																															rs10233079	G	T	0.1796	0.104081	0.01698	0.01045											rs3827948	T
																															rs17461878	C	T	0.14212	0.126798	0.01796	0.01176											rs28711200	T
																															rs79565496	C	T	0.14344	0.175214	0.01586	0.0117											rs6498822	A
																															rs1020006	A	G	0.44121	0.00163	0.02591	0.00822											rs599214	C
																															rs10950392	C	T	0.43826	0.001598	0.02612	0.00827											rs79108759	C
																															rs117647646	A	T	0.9177	0.221153	0.01891	0.01546											rs77288494	C
																															rs56332361	A	G	0.91816	0.195547	0.02004	0.01548											rs62047044	C
																															rs1986692	G	A	0.39186	0.894125	0.00115	0.00866											rs7194913	C
																															rs2551774	A	G	0.40391	0.172886	0.01125	0.00826											rs876987	G
																															rs2718168	G	C	0.40191	0.202855	0.01052	0.00826											rs74033399	T
																															rs11977730	C	T	0.07706	0.803854	0.00389	0.01567											rs4238834	T
																															rs73160479	T	C	0.07092	0.745862	0.00543	0.01675											rs9899533	C
																															rs182897561	T	A	0.00958	0.228878	0.06266	0.05208											rs117999660	A
																															rs137893255	G	C	0.0096	0.244745	0.06103	0.05247											rs389265	T
																															rs10949661	A	G	0.33978	0.87404	0.00142	0.00899											rs62064653	T
																															rs12540823	T	C	0.33738	0.847781	0.00172	0.00898											rs556952432	T
																															rs55683212	G	C	0.79611	0.025065	0.0222	0.00991											rs199498	C
																															rs11763750	G	A	0.79634	0.023921	0.0224	0.00992											rs62076542	T
																															rs11971710	G	T	0.35626	0.092928	0.01425	0.00848											rs2740760	A
																															rs57163896	C	T	0.35001	0.071994	0.01554	0.00864											rs72837273	T
																															rs10499336	C	G	0.76611	0.671723	0.00407	0.00961											rs11079937	G
																															rs10499337	C	T	0.76541	0.70968	0.00356	0.00956											rs11652026	C
																															rs1424297	T	C	0.16399	0.250375	0.01254	0.01091											rs12601921	T
																															rs10488027	T	C	0.16497	0.272752	0.01192	0.01087											rs62075210	T
																															rs6462577	A	G	0.78094	0.49707	0.00678	0.00998											rs4969248	C
																															rs11976085	T	C	0.77917	0.471571	0.00721	0.01001											rs9303977	T
																															rs6942750	C	T	0.93201	0.944542	0.00121	0.01742											rs1788785	T
																															rs17604413	C	T	0.91817	0.508285	0.01015	0.01534											rs9964679	A
																															rs2355326	A	G	0.49502	0.191714	0.01166	0.00893											rs1941686	G
																															rs2158797	C	T	0.49643	0.194965	0.01156	0.00892											rs58011088	A
																															rs7791413	C	T	0.50405	0.340496	0.00787	0.00826											rs76921081	T
																															rs2214415	G	A	0.50515	0.349025	0.00773	0.00825											rs17656030	G
																															rs10238024	G	C	0.26963	0.950492	0.00059	0.00953											rs17667108	G
																															rs10226203	T	C	0.2748	0.972609	0.00033	0.00951											rs62100777	A
																															rs4259386	T	G	0.71195	0.133216	0.01419	0.00945											rs11083028	C
																															rs3857886	A	T	0.70801	0.131191	0.01419	0.0094											rs7239568	C
																															rs925499	T	C	0.37557	0.502979	0.00583	0.0087											rs12968035	G
																															rs2680743	G	A	0.39541	0.439647	0.00661	0.00855											rs12967143	G
																															rs28897173	T	C	0.72912	0.9765	0.00029	0.00973											rs139571785	T
																															rs13252836	C	A	0.2577	0.775983	0.00281	0.00988											rs2048793	A
																															rs75534174	G	A	0.97565	0.617532	0.01331	0.02666											rs8096722	G
																															rs115052558	G	A	0.97589	0.586552	0.01454	0.02673											rs17652568	C
																															rs56259177	T	C	0.2614	0.670684	0.00407	0.00958											rs9958792	T
																															rs55763341	T	C	0.26584	0.706741	0.00355	0.00944											rs116975992	G
																															rs7839280	G	C	0.84061	0.361631	0.01056	0.01158											rs1531212	A
																															rs7824087	A	G	0.83539	0.250051	0.01319	0.01147											rs11673678	T
																															rs6990502	G	C	0.87518	0.688332	0.00618	0.01541											rs2867023	A
																															rs11778476	G	A	0.94409	0.268453	0.02156	0.01948											rs2111530	G
																															rs77568858	G	C	0.944	0.306398	0.0199	0.01946											rs146890196	A
																															rs74524106	C	T	0.98735	0.253236	0.05751	0.05034											rs3786824	A
																															rs77665153	T	C	0.01962	0.76971	0.01046	0.03574											rs148108087	A
																															rs7837935	G	T	0.82744	0.105128	0.0177	0.01092											rs6035413	T
																															rs10098006	G	C	0.82321	0.114726	0.01715	0.01087											rs875519	C
																															rs4236809	G	A	0.67518	0.789299	0.00233	0.00871											rs198486	A
																															rs10504929	A	G	0.67549	0.795746	0.00225	0.00871											rs6073075	T
																															rs117723312	G	C	0.01888	0.335624	0.03108	0.03228											rs9074	A
																															rs116926633	G	A	0.01659	0.328691	0.03475	0.03558											rs6063085	C
																															rs10756218	T	C	0.62442	0.176349	0.01192	0.00882											rs4810909	G
																															rs10756219	T	C	0.61236	0.086754	0.01494	0.00872											rs6126015	C
																															rs10817969	T	G	0.72557	0.335419	0.00875	0.00908											rs17805843	T
																															rs2418449	T	C	0.72525	0.332237	0.0088	0.00908											rs3827020	C
																															rs10759941	G	A	0.36508	0.057474	0.01648	0.00867											rs7282599	G
																															rs10759942	T	C	0.34677	0.068537	0.01599	0.00878											rs9981132	T
																															rs10818399	G	C	0.58567	0.006025	0.02288	0.00833											rs56279221	G
																															rs2151642	T	A	0.58378	0.006689	0.02255	0.00831											rs2298329	C
																															rs589292	C	T	0.705	0.119236	0.01405	0.00902											rs8129315	A
																															rs588818	A	G	0.70349	0.096237	0.01497	0.009											rs2284010	C
																															rs55924785	T	C	0.16255	0.622683	0.00545	0.01107											rs4470425	A
																															rs11795079	C	T	0.16205	0.626757	0.00538	0.01107											rs13056300	C
																															rs7875010	C	T	0.68108	0.390922	0.00778	0.00906											rs5751247	C
																															rs544565	G	T	0.7015	0.255638	0.0104	0.00915											rs13058429	C
																															rs10119773	G	A	0.52409	0.660699	0.00357	0.00813											rs7292297	G
																															rs3793577	G	A	0.52448	0.61236	0.00411	0.00812
																															rs11789561	T	C	0.68921	0.086338	0.01547	0.00902
																															rs10970237	A	G	0.68796	0.07353	0.01627	0.00909
																															rs3758178	G	A	0.41066	0.137696	0.01252	0.00844
																															rs1329571	T	A	0.41195	0.114836	0.01336	0.00847
																															rs12001352	C	T	0.38559	0.562296	0.00494	0.00853
																															rs7048273	G	A	0.38271	0.367871	0.00757	0.0084
																															rs3815563	A	T	0.15976	0.04559	0.02212	0.01106
																															rs7023933	T	A	0.16973	0.065732	0.02015	0.01095
																															rs80155616	C	T	0.91274	0.09995	0.02431	0.01478
																															rs28510415	A	G	0.91099	0.138614	0.02174	0.01468
[truncated: 22 more columns]

## Sheet: AFR_DEP
10¯⁸																								10¯⁷																								10¯⁶
Exposure							Outcome							R^2	R^2 Summed	F	Mean F	Max F	Min F	Median F	Overlapping SNPs	Number of Overlaps	Proportion of Overlap	Exposure							Outcome							R^2	R^2 Summed	F	Mean F	Max F	Min F	Median F	Overlapping SNPs	Number of Overlaps	Proportion of Overlap	Exposure
snp	a1	a2	af	p	b	bse	snp	a1	a2	af	p	b	bse											snp	a1	a2	af	p	b	bse	snp	a1	a2	af	p	b	bse											snp	a1
no available IVs																								rs113901145	t	c	0.0901	1.131e-07	-0.1225	0.0231	rs113901145	T	C	0.1193	0.2112	0.06162	0.1225	2.32297e-05	0.00012625	4.61108	5.01223	13.6191	0.560818	4.61108	Overlap	3	0.6	rs113901145	t
																								rs77683670	a	g	0.8905	2.906e-07	-0.0937	0.0183	rs113612727	T	C	0.1057	0.1108	0.03645	0.1274	2.57573e-05		5.11284					No Overlap			rs12712320	a
																								rs16924377	a	g	0.9772	3.418e-07	-0.2273	0.0446	rs4773917	C	T	0.5212	0.1562	-0.02943	0.0758	5.83074e-06		1.15738					Overlap			rs75536712	a
																								rs4773917	t	c	0.4267	1.342e-07	-0.0612	0.0116	rs77683670	G	A	0.114	0.4571	0.1179	0.1259	6.86069e-05		13.6191					Overlap			rs7585848	a
																								rs115024853	t	g	0.9896	1.806e-07	0.3539	0.0678								2.82534e-06		0.560818					No Overlap			rs77683670	a
																																																rs1599114	a
																																																rs6902879	a
																																																rs7754982	a
																																																rs12706832	a
																																																rs6997217	t
																																																rs73647202	t
																																																rs150074990	t
																																																rs117377015	t
																																																rs16924377	a
																																																rs1893769	a
																																																rs4773917	t
																																																rs56406871	a
																																																rs75117720	t
																																																rs1294557	a
																																																rs34612906	a
																																																rs115024853	t
																																																rs4808483	a
																																																rs13048520	t
																																																rs1894414	a
[truncated: 22 more columns]

## Sheet: EAS_CAD
10¯⁸																								10¯⁷																								10¯⁶
Exposure							Outcome							R^2	R^2 Summed	F	Mean F	Max F	Min F	Median F	Overlapping SNPs	Number of Overlaps	Proportion of Overlap	Exposure							Outcome							R^2	R^2 Summed	F	Mean F	Max F	Min F	Median F	Overlapping SNPs	Number of Overlaps	Proportion of Overlap	Exposure
snp	a1	a2	af	p	b	bse	snp	a1	a2	af	p	b	bse											snp	a1	a2	af	p	b	bse	snp	a1	a2	af	p	b	bse											snp	a1
rs11226017	t	c	0.6298	3.323e-09	-0.1158	0.0196	rs67180937	t	g	0.406	0.572684	0.0088	0.0156	0.000316414	0.00747672	16.2815	18.3243	57.8331	3.07535	15.4821	Overlap	9	0.5	rs11226017	t	c	0.6298	3.323e-09	-0.1158	0.0196	rs67180937	t	g	0.406	0.572684	0.0088	0.0156	0.000316414	0.00837393	16.2815	16.5759	57.8331	3.07535	14.2147	Overlap	11	0.354839	rs11226017	t
rs10985348	c	g	0.7631	7.006e-11	0.1462	0.0224	rs1133220	t	c	0.4061	0.572684	0.0088	0.0156	0.000299404		15.4059					No Overlap			rs1320496	t	c	0.6693	3.447e-07	0.1	0.0196	rs1133220	t	c	0.4061	0.572684	0.0088	0.0156	0.000224004		11.5253					No Overlap			rs1923740	a
rs4773140	a	g	0.701	3.329e-09	-0.1257	0.0212	rs11191559	t	c	0.2957	0.279521	-0.0186	0.0172	0.000286484		14.741					Overlap			rs10985348	c	g	0.7631	7.006e-11	0.1462	0.0224	rs11191559	t	c	0.2957	0.279521	-0.0186	0.0172	0.000299404		15.4059					Overlap			rs1320496	t
rs4803458	a	g	0.5354	6.656e-09	0.1125	0.0194	rs1060240	a	g	0.7051	0.32297	0.017	0.0172	0.000325216		16.7345					No Overlap			rs4773140	a	g	0.701	3.329e-09	-0.1257	0.0212	rs1060240	a	g	0.7051	0.32297	0.017	0.0172	0.000286484		14.741					No Overlap			rs12680217	t
rs28455815	t	c	0.5399	1.241e-08	0.1104	0.0194	rs11226017	t	c	0.3471	0.887788	0.0023	0.0163	0.000312761		16.0935					Overlap			rs4803458	a	g	0.5354	6.656e-09	0.1125	0.0194	rs11226017	t	c	0.3471	0.887788	0.0023	0.0163	0.000325216		16.7345					Overlap			rs10985348	c
rs79105258	a	c	0.75	6.547e-32	0.2685	0.0228	rs11226018	a	t	0.3471	0.873268	0.0026	0.0163	0.00101096		52.0562					No Overlap			rs28455815	t	c	0.5399	1.241e-08	0.1104	0.0194	rs11226018	a	t	0.3471	0.873268	0.0026	0.0163	0.000312761		16.0935					No Overlap			rs4801079	t
rs10757274	a	g	0.5259	6.331e-27	-0.2002	0.0186	rs10891125	a	g	0.6669	0.882943	0.0024	0.0163	0.00112302		57.8331					No Overlap			rs79105258	a	c	0.75	6.547e-32	0.2685	0.0228	rs10891125	a	g	0.6669	0.882943	0.0024	0.0163	0.00101096		52.0562					No Overlap			rs11782920	a
rs1848599	t	c	0.7825	3.866e-08	-0.128	0.0233	rs1848599	t	c	0.3096	0.823647	-0.0039	0.0175	0.000199693		10.2743					Overlap			rs10757274	a	g	0.5259	6.331e-27	-0.2002	0.0186	rs1848599	t	c	0.3096	0.823647	-0.0039	0.0175	0.00112302		57.8331					Overlap			rs4773140	a
rs933899	a	g	0.7648	1.973e-09	0.1359	0.0226	rs11066495	c	g	0.0427	0.875468	0.0063	0.0402	0.000252883		13.0116					Overlap			rs1848599	t	c	0.7825	3.866e-08	-0.128	0.0233	rs11066495	c	g	0.0427	0.875468	0.0063	0.0402	0.000199693		10.2743					Overlap			rs4803458	a
rs9349379	a	g	0.6581	1.177e-13	-0.176	0.0237	rs118141413	a	t	0.0426	0.865344	0.0068	0.0401	0.000482427		24.828					No Overlap			rs933899	a	g	0.7648	1.973e-09	0.1359	0.0226	rs118141413	a	t	0.0426	0.865344	0.0068	0.0401	0.000252883		13.0116					No Overlap			rs61035485	t
rs11191559	t	c	0.7297	2.165e-08	-0.1204	0.0215	rs74416240	a	g	0.0951	0.223027	-0.0329	0.027	0.00024048		12.3733					No Overlap			rs9349379	a	g	0.6581	1.177e-13	-0.176	0.0237	rs74416240	a	g	0.0951	0.223027	-0.0329	0.027	0.000482427		24.828					No Overlap			rs28455815	t
rs769446	t	c	0.9548	2.438e-09	0.2889	0.0484	rs16940666	t	c	0.095	0.240365	-0.0317	0.027	5.97816e-05		3.07535					No Overlap			rs11191559	t	c	0.7297	2.165e-08	-0.1204	0.0215	rs16940666	t	c	0.095	0.240365	-0.0317	0.027	0.00024048		12.3733					No Overlap			rs79105258	a
exm-rs2072134	t	c	0.163316	1.909e-19	0.2214	0.0246	rs79105258	a	c	0.2394	0.0385493	-0.048	0.0232	0.000430316		22.145					Overlap			rs769446	t	c	0.9548	2.438e-09	0.2889	0.0484	rs79105258	a	c	0.2394	0.0385493	-0.048	0.0232	5.97816e-05		3.07535					Overlap			rs10757274	a
rs67180937	t	g	0.5407	3.179e-10	-0.1171	0.0186	rs11066453	a	g	0.8197	0.28601	0.0287	0.0269	0.000382695		19.6934					No Overlap			exm-rs2072134	t	c	0.163316	1.909e-19	0.2214	0.0246	rs16941717	a	c	0.483	0.256786	0.022	0.0194	0.000430316		22.145					Overlap			rs4074793	a
rs11066495	c	g	0.9344	2.32e-09	0.2168	0.0363	rs2072134	a	g	0.1761	0.523027	-0.0175	0.0274	8.50069e-05		4.37313					No Overlap			rs77303550	t	c	0.7674	4.667e-07	-0.1243	0.0247	rs11066211	a	g	0.5139	0.267995	-0.0216	0.0195	0.000175749		9.0421					No Overlap			rs2873195	a
exm2237028	a	g	0.0355649	1.7e-20	0.4552	0.0491	rs10859825	t	c	0.8301	0.451875	0.0164	0.0218	0.000114617		5.89656					No Overlap			rs67180937	t	g	0.5407	3.179e-10	-0.1171	0.0186	rs11066453	a	g	0.8197	0.28601	0.0287	0.0269	0.000382695		19.6934					No Overlap			rs75662937	t
rs2738464	c	g	0.685	1.147e-09	0.1247	0.0205	rs933899	a	g	0.8229	0.4367	0.0168	0.0216	0.000310412		15.9725					Overlap			rs142745797	a	g	0.8669	4.143e-07	-0.1433	0.0283	rs2072134	a	g	0.1761	0.523027	-0.0175	0.0274	0.000115021		5.91738					No Overlap			rs1848599	t
rs2327429	t	c	0.5177	1.085e-12	0.1329	0.0187	rs4773140	a	g	0.3571	0.520771	0.0131	0.0204	0.000490314		25.2341					Overlap			rs11066495	c	g	0.9344	2.32e-09	0.2168	0.0363	rs116857816	a	g	0.1561	0.0480108	0.0435	0.022	8.50069e-05		4.37313					No Overlap			rs933899	a
rs9411378	a	c	0.7438	1.89e-10	0.1402	0.022	rs9521686	t	c	0.3718	0.439008	0.0154	0.0199	0.000300883		15.4821					No Overlap			exm2237028	a	g	0.0355649	1.7e-20	0.4552	0.0491	rs77966649	t	c	0.844	0.052302	-0.0425	0.0219	0.000114617		5.89656					Overlap			rs9349379	a
exm1036124	a	g	0.116462	3.764e-16	0.2267	0.0278	rs28455815	t	c	0.5249	0.192498	0.0202	0.0155	0.000266033		13.6884					Overlap			rs2738464	c	g	0.685	1.147e-09	0.1247	0.0205	rs10859825	t	c	0.8301	0.451875	0.0164	0.0218	0.000310412		15.9725					No Overlap			rs11191559	t
rs4533264	t	c	0.7977	4.498e-08	0.131	0.024	rs4468572	t	c	0.4737	0.218409	-0.0192	0.0156	0.000186922		9.61723					No Overlap			rs2327429	t	c	0.5177	1.085e-12	0.1329	0.0187	rs933899	a	g	0.8229	0.4367	0.0168	0.0216	0.000490314		25.2341					Overlap			rs2169973	a
							rs4548831	a	g	0.7916	0.026581	0.0428	0.0193											rs16941717	a	c	0.5616	2.637e-07	-0.1086	0.0211	rs4773140	a	g	0.3571	0.520771	0.0131	0.0204	0.000253574		13.0471					Overlap			rs769446	t
							rs4533264	t	c	0.2083	0.0295429	-0.042	0.0193											rs9411378	a	c	0.7438	1.89e-10	0.1402	0.022	rs9521686	t	c	0.3718	0.439008	0.0154	0.0199	0.000300883		15.4821					No Overlap			exm-rs2072134	t
							rs2738464	c	g	0.7094	0.424397	-0.0135	0.0169											exm1036124	a	g	0.116462	3.764e-16	0.2267	0.0278	rs28455815	t	c	0.5249	0.192498	0.0202	0.0155	0.000266033		13.6884					Overlap			rs77303550	t
							rs2915966	t	c	0.2431	0.744741	0.007	0.0215											rs77966649	t	c	0.8527	2.692e-07	-0.1387	0.027	rs4468572	t	c	0.4737	0.218409	-0.0192	0.0156	0.000128865		6.62969					No Overlap			rs1025631	t
							rs4803458	a	g	0.5166	0.446484	-0.0118	0.0155											rs4533264	t	c	0.7977	4.498e-08	0.131	0.024	rs4548831	a	g	0.7916	0.026581	0.0428	0.0193	0.000186925		9.61723					No Overlap			rs67180937	t
							rs1549933	a	g	0.5144	0.450346	-0.0117	0.0155																		rs4533264	t	c	0.2083	0.0295429	-0.042	0.0193											rs142745797	a
							rs111784051	t	g	0.9224	0.241351	-0.0355	0.0303																		rs77303550	t	c	0.2701	0.70818	0.0067	0.0179											rs1155347	t
							rs769446	t	c	0.9139	0.451682	-0.0216	0.0287																		rs217184	t	c	0.7251	0.964152	-0.0008	0.0178											rs9508029	t
							rs9349379	a	g	0.2887	0.895216	0.0027	0.0205																		rs142745797	a	g	0.9242	0.810948	-0.0072	0.0301											rs11066495	c
							rs6569912	t	c	0.4423	0.631976	0.0091	0.019																		rs66782568	t	g	0.0764	0.867194	0.005	0.0299											exm2237028	a
							rs2327429	t	c	0.5218	0.029168	-0.0325	0.0149																		rs2738464	c	g	0.7094	0.424397	-0.0135	0.0169											rs2738464	c
							rs10985344	a	g	0.3053	0.756605	0.0053	0.0171																		rs2915966	t	c	0.2431	0.744741	0.007	0.0215											rs2327429	t
							rs10985348	c	g	0.3053	0.72568	0.006	0.0171																		rs4803458	a	g	0.5166	0.446484	-0.0118	0.0155											rs16941717	a
							rs9411378	a	c	0.2989	0.403818	-0.0187	0.0224																		rs1549933	a	g	0.5144	0.450346	-0.0117	0.0155											rs117527774	a
							rs10757274	a	g	0.5373	0.861713	-0.0027	0.0155																		rs111784051	t	g	0.9224	0.241351	-0.0355	0.0303											rs9411378	a
							rs2891168	a	g	0.537	0.922906	-0.0015	0.0155																		rs769446	t	c	0.9139	0.451682	-0.0216	0.0287											rs12494414	t
																															rs9349379	a	g	0.2887	0.895216	0.0027	0.0205											exm1036124	a
																															rs6569912	t	c	0.4423	0.631976	0.0091	0.019											rs10930114	a
																															rs2327429	t	c	0.5218	0.029168	-0.0325	0.0149											rs77966649	t
																															rs10985344	a	g	0.3053	0.756605	0.0053	0.0171											rs4533264	t
																															rs10985348	c	g	0.3053	0.72568	0.006	0.0171											rs2472448	t
																															rs9411378	a	c	0.2989	0.403818	-0.0187	0.0224											rs137863701	t
																															rs10757274	a	g	0.5373	0.861713	-0.0027	0.0155
																															rs2891168	a	g	0.537	0.922906	-0.0015	0.0155
[truncated: 22 more columns]

## Sheet: EUR_CAD
10¯⁸																								10¯⁷																								10¯⁶
Exposure							Outcome							R^2	R^2 Summed	F	Mean F	Max F	Min F	Median F	Overlapping SNPs	Number of Overlaps	Proportion of Overlap	Exposure							Outcome							R^2	R^2 Summed	F	Mean F	Max F	Min F	Median F	Overlapping SNPs	Number of Overlaps	Proportion of Overlap	Exposure
snp	a1	a2	af	p	b	bse	snp	a1	a2	af	p	b	bse											snp	a1	a2	af	p	b	bse	snp	a1	a2	af	p	b	bse											snp	a1
rs7528419	A	G	0.78215	3.77e-27	0.1086	0.01006	rs7528419	G	A	0.219654	0.272	0.00400198	0.0037	0.000623147	0.0177134	39.7373	20.1792	230.027	1.28897	15.7218	Overlap	29	0.517857	rs7528419	A	G	0.78215	3.77e-27	0.1086	0.01006	rs7528419	G	A	0.219654	0.272	0.00400198	0.0037	0.000623147	0.0211004	39.7373	17.2554	230.027	1.02549	12.541	Overlap	40	0.512821	rs7528419	A
rs11810571	G	C	0.80704	2.21e-08	0.05836	0.01042	rs12740374	T	G	0.219654	0.2426	0.00430074	0.0037	0.000153298		9.77103					No Overlap			rs11810571	G	C	0.80704	2.21e-08	0.05836	0.01042	rs12740374	T	G	0.219654	0.2426	0.00430074	0.0037	0.000153298		9.77103					No Overlap			rs6587520	T
rs6689306	A	G	0.43525	1.46e-09	0.05023	0.0083	rs11810571	C	G	0.152761	1.803e-05	-0.0198966	0.0047	0.000282517		18.0096					Overlap			rs6689306	A	G	0.43525	1.46e-09	0.05023	0.0083	rs11810571	C	G	0.152761	1.803e-05	-0.0198966	0.0047	0.000282517		18.0096					Overlap			rs11810571	G
rs67180937	G	T	0.68434	8.45e-14	0.07106	0.00951	rs11204892	A	G	0.155218	1.892e-05	-0.0185001	0.0043	0.000378495		24.1302					No Overlap			rs67180937	G	T	0.68434	8.45e-14	0.07106	0.00951	rs11204892	A	G	0.155218	1.892e-05	-0.0185001	0.0043	0.000378495		24.1302					No Overlap			rs6689306	A
rs11591147	G	T	0.98355	2.84e-10	0.2209	0.035	rs6689306	A	G	0.424963	0.8404	0.00059982	0.0031	2.02254e-05		1.28897					Overlap			rs11591147	G	T	0.98355	2.84e-10	0.2209	0.035	rs6689306	A	G	0.424963	0.8404	0.00059982	0.0031	2.02254e-05		1.28897					Overlap			rs2820315	T
rs56170783	A	C	0.91462	2.14e-12	0.10435	0.01484	rs12118770	T	C	0.424963	0.8399	0.00059982	0.0031	0.000121169		7.72295					No Overlap			rs56170783	A	C	0.91462	2.14e-12	0.10435	0.01484	rs12118770	T	C	0.424963	0.8399	0.00059982	0.0031	0.000121169		7.72295					No Overlap			rs67180937	G
rs11191416	T	G	0.88991	5.58e-09	0.07287	0.01249	rs10495198	T	C	0.283127	0.5715	-0.00190181	0.0034	0.000104652		6.67004					No Overlap			rs11191416	T	G	0.88991	5.58e-09	0.07287	0.01249	rs10495198	T	C	0.283127	0.5715	-0.00190181	0.0034	0.000104652		6.67004					No Overlap			rs11485595	T
rs1887318	T	C	0.42773	4.12e-12	0.05771	0.00832	rs11591147	T	G	0.0168258	0.5259	0.00799793	0.0126	0.000369577		23.5615					Overlap			rs1887318	T	C	0.42773	4.12e-12	0.05771	0.00832	rs11591147	T	G	0.0168258	0.5259	0.00799793	0.0126	0.000369577		23.5615					Overlap			rs11591147	G
rs1870634	G	T	0.64791	5.51e-13	0.06182	0.00856	rs72664355	C	T	0.0876346	0.7286	-0.00190181	0.0055	0.000373386		23.8044					No Overlap			rs1870634	G	T	0.64791	5.51e-13	0.06182	0.00856	rs72664355	C	T	0.0876346	0.7286	-0.00190181	0.0055	0.000373386		23.8044					No Overlap			rs56170783	A
rs2246942	G	A	0.34861	3.51e-16	0.07626	0.00934	rs56170783	C	A	0.0877346	0.7597	-0.00170145	0.0055	0.000475073		30.2903					Overlap			rs2246942	G	A	0.34861	3.51e-16	0.07626	0.00934	rs56170783	C	A	0.0877346	0.7597	-0.00170145	0.0055	0.000475073		30.2903					Overlap			rs11191416	T
rs2839812	T	A	0.30735	1.99e-11	0.05954	0.00887	rs11191416	G	T	0.100302	1.064e-07	-0.0270013	0.0051	0.000301021		19.1895					Overlap			rs2839812	T	A	0.30735	1.99e-11	0.05954	0.00887	rs11191416	G	T	0.100302	1.064e-07	-0.0270013	0.0051	0.000301021		19.1895					Overlap			rs12252333	G
rs10840293	A	G	0.55182	6.88e-09	0.04868	0.0084	rs112468006	A	G	0.100258	1.03e-07	-0.027104	0.0051	0.000260658		16.6158					No Overlap			rs3993105	T	C	0.68628	1.06e-07	0.04707	0.00885	rs112468006	A	G	0.100258	1.03e-07	-0.027104	0.0051	0.000191128		12.1827					No Overlap			rs2257129	C
rs10774625	A	G	0.4906	9.22e-14	0.06422	0.00861	rs1887318	T	C	0.445653	0.6725	0.00129916	0.0031	0.000436315		27.818					Overlap			rs10840293	A	G	0.55182	6.88e-09	0.04868	0.0084	rs1887318	T	C	0.445653	0.6725	0.00129916	0.0031	0.000260658		16.6158					Overlap			rs28596486	C
rs17696736	G	A	0.38504	7.36e-10	0.05461	0.00886	rs2487928	A	G	0.445435	0.6327	0.00149888	0.0031	0.000282299		17.9957					No Overlap			rs10774625	A	G	0.4906	9.22e-14	0.06422	0.00861	rs2487928	A	G	0.445435	0.6327	0.00149888	0.0031	0.000436315		27.818					No Overlap			rs1887318	T
rs2244608	G	A	0.33509	2.32e-09	0.05127	0.00858	rs10793513	G	A	0.333091	0.05515	-0.00619918	0.0033	0.000249664		15.9148					No Overlap			rs17696736	G	A	0.38504	7.36e-10	0.05461	0.00886	rs10793513	G	A	0.333091	0.05515	-0.00619918	0.0033	0.000282299		17.9957					No Overlap			rs1870634	G
rs11057830	A	G	0.14653	4.24e-09	0.06864	0.01168	rs1332329	C	A	0.365946	0.3293	-0.00329542	0.0034	0.000135539		8.63891					No Overlap			rs2244608	G	A	0.33509	2.32e-09	0.05127	0.00858	rs1332329	C	A	0.365946	0.3293	-0.00329542	0.0034	0.000249664		15.9148					No Overlap			rs7098414	A
rs2681472	G	A	0.18906	7.63e-11	0.06597	0.01013	rs2246942	G	A	0.366728	0.3256	-0.00329542	0.0034	0.000204052		13.0067					Overlap			rs11057830	A	G	0.14653	4.24e-09	0.06864	0.01168	rs2246942	G	A	0.366728	0.3256	-0.00329542	0.0034	0.000135539		8.63891					Overlap			rs2246942	G
rs11617955	T	A	0.8911	4.14e-10	0.08738	0.01397	rs2128739	A	C	0.265618	0.4253	-0.00280393	0.0035	0.000119142		7.5937					No Overlap			rs11170820	G	C	0.07041	2.38e-07	0.08884	0.01718	rs2128739	A	C	0.265618	0.4253	-0.00280393	0.0035	5.49257e-05		3.50055					No Overlap			rs59898454	A
rs10139550	G	C	0.4214	1.84e-09	0.05109	0.00849	rs2839812	T	A	0.265618	0.4522	-0.00260339	0.0035	0.000277082		17.6631					Overlap			rs2681472	G	A	0.18906	7.63e-11	0.06597	0.01013	rs2839812	T	A	0.265618	0.4522	-0.00260339	0.0035	0.000204052		13.0067					Overlap			rs2839812	T
rs72743461	C	A	0.78308	4.81e-12	0.07124	0.0103	rs10840293	G	A	0.414395	0.3035	-0.00329542	0.0032	0.000255011		16.2557					Overlap			rs11617955	T	A	0.8911	4.14e-10	0.08738	0.01397	rs1351525	A	T	0.294653	0.002335	-0.0103029	0.0034	0.000119142		7.5937					No Overlap			rs964184	G
rs7164479	T	C	0.57817	6.38e-18	0.07211	0.00835	rs10743118	G	A	0.404181	0.4054	-0.00270365	0.0032	0.000570808		36.3978					No Overlap			rs1924981	T	C	0.33395	1.86e-07	0.04567	0.00876	rs3993105	C	T	0.299423	0.00657	-0.00969686	0.0036	0.000189724		12.0932					Overlap			rs3993105	T
rs2071382	T	C	0.46364	7.14e-13	0.0617	0.00859	rs10774625	G	A	0.535686	0.91	-0.00040008	0.0031	0.000402625		25.6692					Overlap			rs10139550	G	C	0.4214	1.84e-09	0.05109	0.00849	rs10840293	G	A	0.414395	0.3035	-0.00329542	0.0032	0.000277082		17.6631					Overlap			rs2727020	C
rs7500448	A	G	0.76263	5.14e-09	0.05905	0.0101	rs17696736	G	A	0.413047	0.3454	-0.00300451	0.0032	0.000194185		12.3776					Overlap			rs3832966	ACCCG	A	0.46469	1.11e-07	0.04466	0.00841	rs10743118	G	A	0.404181	0.4054	-0.00270365	0.0032	0.000220137		14.0322					No Overlap			rs571353	C
rs8068952	G	C	0.2282	1.41e-09	0.06961	0.01149	rs11066320	A	G	0.413007	0.3773	-0.00280393	0.0032	0.000202863		12.9309					No Overlap			rs72743461	C	A	0.78308	4.81e-12	0.07124	0.0103	rs10774625	G	A	0.535686	0.91	-0.00040008	0.0031	0.000255011		16.2557					Overlap			rs3133293	G
rs6511720	G	T	0.88413	7.88e-22	0.12826	0.01335	rs1169288	C	A	0.332	0.2323	0.00390238	0.0033	0.000296747		18.917					No Overlap			rs7164479	T	C	0.57817	6.38e-18	0.07211	0.00835	rs17696736	G	A	0.413047	0.3454	-0.00300451	0.0032	0.000570808		36.3978					Overlap			rs10840293	A
rs7412	C	T	0.92156	2.17e-19	0.1432	0.01589	rs2244608	G	A	0.335564	0.32	0.00320486	0.0032	0.000184238		11.7435					Overlap			rs2083460	T	C	0.88539	1.41e-07	0.07164	0.0136	rs11066320	A	G	0.413007	0.3773	-0.00280393	0.0032	8.83629e-05		5.63177					No Overlap			rs10774625	A
rs16986953	A	G	0.0731	4.77e-10	0.10531	0.0169	rs11057830	A	G	0.131436	0.6311	0.00219758	0.0046	8.25649e-05		5.26221					Overlap			rs2071382	T	C	0.46364	7.14e-13	0.0617	0.00859	rs1169288	C	A	0.332	0.2323	0.00390238	0.0033	0.000402625		25.6692					No Overlap			rs17696736	G
rs114123510	A	T	0.11588	2.88e-19	0.11811	0.01315	rs2681472	G	A	0.155436	0.6272	-0.002002	0.0042	0.000259371		16.5337					Overlap			rs35259348	C	G	0.2417	1.15e-07	0.05103	0.00962	rs2244608	G	A	0.335564	0.32	0.00320486	0.0032	0.000161845		10.3159					Overlap			rs2244608	G
rs77137125	G	A	0.04395	2.14e-08	0.12324	0.02199	rs2681492	C	T	0.155443	0.7432	-0.00140098	0.0042	4.14163e-05		2.63953					No Overlap			rs9929108	T	G	0.68952	2.32e-07	0.0472	0.00912	rs11057830	A	G	0.131436	0.6311	0.00219758	0.0046	0.000179951		11.4702					Overlap			rs11057401	T
rs585967	C	A	0.84373	2.76e-08	0.06576	0.01183	rs11617955	A	T	0.114605	0.05401	-0.0102019	0.0053	0.000127853		8.14902					Overlap			rs7500448	A	G	0.76263	5.14e-09	0.05905	0.0101	rs11170820	G	C	0.0557044	0.4626	-0.00540458	0.0073	0.000194185		12.3776					Overlap			rs11057830	A
rs1250229	T	C	0.26201	1.85e-13	0.0694	0.00942	rs7158073	T	C	0.430347	0.7682	0.0009995	0.0033	0.000329355		20.9964					No Overlap			rs113348108	C	CCAGA	0.31406	5.77e-08	0.04751	0.00875	rs2681472	G	A	0.155436	0.6272	-0.002002	0.0042	0.000199311		12.7044					Overlap			rs3861086	C
rs4299376	G	T	0.31916	5.65e-10	0.05546	0.00894	rs72743461	A	C	0.238535	0.6194	-0.00180162	0.0037	0.000262432		16.7289					Overlap			rs8068844	C	T	0.34416	3.93e-07	0.04321	0.00851	rs2681492	C	T	0.155443	0.7432	-0.00140098	0.0042	0.000182619		11.6403					No Overlap			rs11170820	G
rs7568458	A	T	0.45164	2.39e-13	0.0609	0.00831	rs17293632	T	C	0.238782	0.6778	-0.00150113	0.0036	0.000417417		26.6127					No Overlap			rs8068952	G	C	0.2282	1.41e-09	0.06961	0.01149	rs11617955	A	T	0.114605	0.05401	-0.0102019	0.0053	0.000202863		12.9309					Overlap			rs2229357	G
rs28451064	A	G	0.12444	2.62e-23	0.13279	0.01334	rs28455815	C	T	0.407618	0.141	-0.00460057	0.0031	0.000338801		21.5987					No Overlap			rs6511720	G	T	0.88413	7.88e-22	0.12826	0.01335	rs9508036	G	A	0.358255	0.7728	-0.0010005	0.0034	0.000296747		18.917					No Overlap			rs2681472	G
rs180803	G	T	0.97722	7.09e-10	0.16536	0.02681	rs7164479	C	T	0.407618	0.08711	-0.00540458	0.0032	2.65762e-05		1.69372					Overlap			rs8108632	T	A	0.45251	5.88e-08	0.0478	0.00881	rs1924981	T	C	0.358255	0.7371	-0.00110061	0.0034	0.000228869		14.589					Overlap			rs11617955	T
rs62265630	G	T	0.14068	1e-08	0.06717	0.01171	rs2071382	T	C	0.458742	6.18e-09	-0.0197028	0.0034	0.000124826		7.956					Overlap			rs7412	C	T	0.92156	2.17e-19	0.1432	0.01589	rs7158073	T	C	0.430347	0.7682	0.0009995	0.0033	0.000184238		11.7435					No Overlap			rs1924981	T
rs139016349	TTTC	T	0.16299	9.2e-12	0.07488	0.01097	rs7177338	G	A	0.459745	1.503e-08	-0.0187038	0.0033	0.000199475		12.7149					No Overlap			rs1964272	G	A	0.51766	2.29e-07	0.04413	0.00852	rs72743461	A	C	0.238535	0.6194	-0.00180162	0.0037	0.000210216		13.3997					Overlap			rs10139550	G
rs12493885	C	G	0.86297	3.29e-08	0.07094	0.01283	rs7500448	G	A	0.243177	0.03902	0.00799793	0.0039	0.000113454		7.23113					Overlap			rs116843064	G	A	0.98016	2.87e-07	0.15908	0.03098	rs17293632	T	C	0.238782	0.6778	-0.00150113	0.0036	1.60911e-05		1.02549					No Overlap			rs3832966	ACCCG
rs73078367	C	T	0.88569	4.86e-08	0.074	0.01355	rs11651885	G	A	0.235871	0.02602	-0.00820356	0.0037	9.47611e-05		6.0396					No Overlap			rs17678683	G	T	0.08904	1.15e-07	0.07653	0.01442	rs28455815	C	T	0.407618	0.141	-0.00460057	0.0031	7.16963e-05		4.56946					No Overlap			rs72743461	C
rs7623687	A	C	0.85867	3.72e-09	0.07155	0.01213	rs8068952	G	C	0.229435	0.07119	-0.00670241	0.0037	0.000132507		8.44563					Overlap			rs16986953	A	G	0.0731	4.77e-10	0.10531	0.0169	rs7164479	C	T	0.407618	0.08711	-0.00540458	0.0032	8.25649e-05		5.26221					Overlap			rs7164479	T
rs6841581	A	G	0.15321	4.57e-10	0.06834	0.01096	rs112032422	C	T	0.105825	0.3827	0.00459941	0.0052	0.000158296		10.0897					No Overlap			rs114123510	A	T	0.11588	2.88e-19	0.11811	0.01315	rs2071382	T	C	0.458742	6.18e-09	-0.0197028	0.0034	0.000259371		16.5337					Overlap			rs2083460	T
rs2306556	A	G	0.81589	1.22e-09	0.06329	0.01041	rs6511720	T	G	0.104527	0.5049	0.00330453	0.0049	0.000174244		11.1063					Overlap			rs77137125	G	A	0.04395	2.14e-08	0.12324	0.02199	rs7177338	G	A	0.459745	1.503e-08	-0.0187038	0.0033	4.14163e-05		2.63953					No Overlap			rs2071382	T
rs10857147	T	A	0.2772	8.96e-09	0.05404	0.00939	rs7412	T	C	0.0714578	0.7521	0.00179838	0.0058	0.000208252		13.2745					Overlap			rs585967	C	A	0.84373	2.76e-08	0.06576	0.01183	rs12708922	G	A	0.235489	0.2551	0.00410158	0.0036	0.000127853		8.14902					No Overlap			rs116082507	T
rs9349379	G	A	0.40681	9.95e-36	0.10544	0.00845	rs16986953	A	G	0.0681799	0.8961	-0.00080032	0.006	0.00117913		75.2336					Overlap			rs1250229	T	C	0.26201	1.85e-13	0.0694	0.00942	rs35259348	C	G	0.236618	0.2469	0.00410158	0.0035	0.000329355		20.9964					Overlap			rs247616	C
rs12202017	A	G	0.70173	6.02e-14	0.06636	0.00883	rs114079739	G	A	0.122436	0.05036	-0.00900038	0.0046	0.00037098		23.6509					No Overlap			rs2972146	T	G	0.64767	6.5e-08	0.0472	0.00873	rs9935849	C	G	0.316601	0.905	-0.00040008	0.0033	0.000209333		13.3434					No Overlap			rs35259348	C
rs11481286	CA	C	0.01414	4.54e-15	0.30167	0.03845	rs114123510	A	T	0.122436	0.05239	-0.00889948	0.0046	2.69287e-05		1.71619					Overlap			rs4299376	G	T	0.31916	5.65e-10	0.05546	0.00894	rs9929108	G	T	0.315819	0.9041	-0.00040008	0.0034	0.000262432		16.7289					Overlap			rs9929108	T
rs10455872	G	A	0.06498	1.71e-49	0.27149	0.01835	rs77137125	G	A	0.0437926	0.6887	-0.00300451	0.0075	0.000417364		26.6093					Overlap			rs7568458	A	T	0.45164	2.39e-13	0.0609	0.00831	rs7500448	G	A	0.243177	0.03902	0.00799793	0.0039	0.000417417		26.6127					Overlap			rs7500448	A
rs55754459	G	A	0.02797	6.87e-09	0.14836	0.02559	rs140274075	A	G	0.0433272	0.6446	-0.0034961	0.0075	2.86777e-05		1.82765					No Overlap			rs28451064	A	G	0.12444	2.62e-23	0.13279	0.01334	rs8068844	C	T	0.335041	0.7997	0.00079968	0.0033	0.000338801		21.5987					Overlap			rs7205284	G
rs6909752	A	G	0.34808	5.59e-09	0.05002	0.00858	rs1800481	A	G	0.141054	0.7806	0.00119928	0.0044	0.000242028		15.4279					No Overlap			rs180803	G	T	0.97722	7.09e-10	0.16536	0.02681	rs1905339	C	T	0.334819	0.9188	0.000299955	0.0033	2.65762e-05		1.69372					No Overlap			rs9897596	T
rs3130683	T	C	0.85979	2.77e-08	0.07703	0.01386	rs585967	A	C	0.141054	0.8739	0.000699755	0.0044	0.000116854		7.44787					Overlap			rs62265630	G	T	0.14068	1e-08	0.06717	0.01171	rs11651885	G	A	0.235871	0.02602	-0.00820356	0.0037	0.000124826		7.956					No Overlap			rs113348108	C
rs11556924	C	T	0.65726	6.26e-13	0.067	0.00931	rs1250229	T	C	0.265819	0.001925	-0.011597	0.0037	0.000366127		23.3414					Overlap			rs139016349	TTTC	T	0.16299	9.2e-12	0.07488	0.01097	rs8068952	G	C	0.229435	0.07119	-0.00670241	0.0037	0.000199475		12.7149					Overlap			rs8068844	C
rs3918226	T	C	0.07106	1.58e-12	0.12529	0.01772	rs1250231	G	A	0.274775	0.001199	-0.0127003	0.0039	0.000103561		6.60054					No Overlap			rs12493885	C	G	0.86297	3.29e-08	0.07094	0.01283	rs112032422	C	T	0.105825	0.3827	0.00459941	0.0052	0.000113454		7.23113					No Overlap			rs62076439	T
rs2107595	A	G	0.18163	3.41e-13	0.07422	0.01019	rs6544713	T	C	0.289419	0.1016	0.00560427	0.0034	0.000247463		15.7745					No Overlap			rs73078367	C	T	0.88569	4.86e-08	0.074	0.01355	rs6511720	T	G	0.104527	0.5049	0.00330453	0.0049	9.47611e-05		6.0396					Overlap			rs8068952	G
rs2954029	A	T	0.54147	5.24e-13	0.06039	0.00836	rs6547621	A	G	0.456654	0.6285	-0.00150113	0.003	0.000406573		25.9211					No Overlap			rs7623687	A	C	0.85867	3.72e-09	0.07155	0.01213	rs1989457	T	C	0.411959	0.612	0.00179838	0.0035	0.000132507		8.44563					No Overlap			rs6504218	G
rs507666	A	G	0.19249	1.34e-12	0.07404	0.01043	rs28451064	A	G	0.133346	0.7257	0.00159872	0.0046	0.00024581		15.6691					Overlap			rs7678555	C	A	0.28396	1.43e-07	0.0483	0.00917	rs7412	T	C	0.0714578	0.7521	0.00179838	0.0058	0.000177023		11.2835					Overlap			rs35489971	A
rs2891168	G	A	0.48703	1.28e-101	0.17327	0.00809	rs9305545	G	A	0.158564	0.3643	0.00390238	0.0043	0.00359647		230.027					No Overlap			rs13109172	A	C	0.67992	4.62e-07	0.04546	0.00901	rs1964272	A	G	0.502346	0.2906	0.0034042	0.0032	0.000173862		11.082					Overlap			rs178002	G
							rs1534386	C	G	0.139564	0.5359	-0.00270365	0.0044											rs6841581	A	G	0.15321	4.57e-10	0.06834	0.01096	rs7256920	A	G	0.504129	0.3874	0.00279609	0.0033	0.000158296		10.0897					No Overlap			rs6511720	G
							rs12493885	G	C	0.138127	0.5116	-0.00290421	0.0044											rs2306556	A	G	0.81589	1.22e-09	0.06329	0.01041	rs116843064	A	G	0.0243734	0.46	-0.00810274	0.011	0.000174244		11.1063					Overlap			rs73015715	T
							rs73078357	C	T	0.134694	3.444e-11	-0.0313049	0.0047											rs72627509	G	C	0.19944	8.1e-08	0.0537	0.01	rs17678683	G	T	0.0984949	0.6359	-0.00250313	0.0054	0.000144489		9.20945					Overlap			rs8108632	T
							rs73078367	T	C	0.129258	7.437e-11	-0.0312018	0.0048											rs10857147	T	A	0.2772	8.96e-09	0.05404	0.00939	rs17740744	G	A	0.0842567	0.2011	-0.00729656	0.0057	0.000208252		13.2745					No Overlap			rs7412	C
							rs73088122	T	C	0.152691	2.295e-09	-0.025605	0.0043											rs1800449	T	C	0.16967	4.06e-07	0.05609	0.01106	rs16986953	A	G	0.0681799	0.8961	-0.00080032	0.006	0.000113709		7.2474					Overlap			rs1964272	G
							rs7623687	C	A	0.152691	2.608e-09	-0.0255024	0.0043											rs5868014	G	GC	0.17138	4.25e-07	0.05504	0.01087	rs114079739	G	A	0.122436	0.05036	-0.00900038	0.0046	0.00011426		7.28248					No Overlap			rs116843064	G
							rs10305838	C	T	0.135218	0.005235	-0.0124978	0.0045											rs9349379	G	A	0.40681	9.95e-36	0.10544	0.00845	rs114123510	A	T	0.122436	0.05239	-0.00889948	0.0046	0.00117913		75.2336					Overlap			rs17678683	G
							rs6841581	A	G	0.135218	0.005836	-0.0123965	0.0045											rs12202017	A	G	0.70173	6.02e-14	0.06636	0.00883	rs77137125	G	A	0.0437926	0.6887	-0.00300451	0.0075	0.00037098		23.6509					Overlap			rs35500812	A
							rs3796587	G	C	0.198127	0.712	0.00139902	0.0038											rs11481286	CA	C	0.01414	4.54e-15	0.30167	0.03845	rs140274075	A	G	0.0433272	0.6446	-0.0034961	0.0075	2.69287e-05		1.71619					No Overlap			rs16986953	A
							rs2306556	G	A	0.198127	0.7118	0.00139902	0.0038											rs10455872	G	A	0.06498	1.71e-49	0.27149	0.01835	rs1800481	A	G	0.141054	0.7806	0.00119928	0.0044	0.000417364		26.6093					No Overlap			rs115330130	T
							rs12509595	C	T	0.313041	0.2609	0.00380276	0.0034											rs55754459	G	A	0.02797	6.87e-09	0.14836	0.02559	rs585967	A	C	0.141054	0.8739	0.000699755	0.0044	2.86777e-05		1.82765					Overlap			rs114123510	A
							rs9349379	G	A	0.417909	0.2361	0.00370313	0.0031											rs6909752	A	G	0.34808	5.59e-09	0.05002	0.00858	rs1250229	T	C	0.265819	0.001925	-0.011597	0.0037	0.000242028		15.4279					Overlap			rs77137125	G
							rs1535616	T	C	0.270654	0.7806	-0.0010005	0.0037											rs3130683	T	C	0.85979	2.77e-08	0.07703	0.01386	rs1250231	G	A	0.274775	0.001199	-0.0127003	0.0039	0.000116854		7.44787					No Overlap			rs585967	C
							rs12202017	G	A	0.270654	0.779	-0.0010005	0.0037											rs56015508	C	A	0.79374	1.08e-07	0.05385	0.01013	rs1024137	G	T	0.37007	0.3359	0.0030952	0.0033	0.000145186		9.25391					No Overlap			rs1250229	T
							rs118039278	A	G	0.0624611	0.4194	-0.00540458	0.0067											rs11556924	C	T	0.65726	6.26e-13	0.067	0.00931	rs2972146	G	T	0.367691	0.1714	0.00430074	0.0032	0.000366127		23.3414					Overlap			rs2972146	T
							rs10455872	G	A	0.0640453	0.6432	-0.00280393	0.0061											rs2286198	G	A	0.78377	3.42e-07	0.05112	0.01002	rs6544713	T	C	0.289419	0.1016	0.00560427	0.0034	0.00013843		8.82322					No Overlap			rs13003675	T
							rs55754459	G	A	0.0261691	0.6739	-0.0041988	0.0101											rs3918226	T	C	0.07106	1.58e-12	0.12529	0.01772	rs6547621	A	G	0.456654	0.6285	-0.00150113	0.003	0.000103561		6.60054					No Overlap			rs6544635	T
							rs11754964	T	G	0.327054	0.7358	-0.00110061	0.0033											rs2107595	A	G	0.18163	3.41e-13	0.07422	0.01019	rs28451064	A	G	0.133346	0.7257	0.00159872	0.0046	0.000247463		15.7745					Overlap			rs4299376	G
							rs6909752	A	G	0.324454	0.9088	-0.00040008	0.0037											rs2954029	A	T	0.54147	5.24e-13	0.06039	0.00836	rs9305545	G	A	0.158564	0.3643	0.00390238	0.0043	0.000406573		25.9211					No Overlap			rs7568458	A
							rs3130682	T	C	0.157116	0.8815	0.000699755	0.0045											rs2083636	T	G	0.74225	6.44e-08	0.05136	0.00949	rs1534386	C	G	0.139564	0.5359	-0.00270365	0.0044	0.000175851		11.2088					No Overlap			rs59909520	T
							rs3130683	C	T	0.157894	0.991	9.9995e-05	0.0045											rs507666	A	G	0.19249	1.34e-12	0.07404	0.01043	rs12493885	G	C	0.138127	0.5116	-0.00290421	0.0044	0.00024581		15.6691					Overlap			rs117113213	A
							rs11556924	T	C	0.364054	0.05113	-0.00609856	0.0031											rs2891168	G	A	0.48703	1.28e-101	0.17327	0.00809	rs73078357	C	T	0.134694	3.444e-11	-0.0313049	0.0047	0.00359647		230.027					No Overlap			rs56313611	C
							rs56179563	A	G	0.371395	0.06699	-0.0062998	0.0035																		rs73078367	T	C	0.129258	7.437e-11	-0.0312018	0.0048											rs259983	C
							rs3918226	T	C	0.0791823	0.2425	0.0071047	0.006																		rs73088122	T	C	0.152691	2.295e-09	-0.025605	0.0043											rs2832275	T
							rs2107595	A	G	0.170127	0.3153	-0.00429923	0.0043																		rs7623687	C	A	0.152691	2.608e-09	-0.0255024	0.0043											rs28451064	A
							rs57301765	A	G	0.169346	0.2919	-0.00460057	0.0044																		rs13134800	T	C	0.308221	0.1613	0.00479847	0.0034											rs180803	G
							rs2980860	G	A	0.476473	0.1461	-0.00450011	0.0031																		rs10305838	C	T	0.135218	0.005235	-0.0124978	0.0045											rs62265630	G
							rs507666	A	G	0.182102	0.0546	0.00750179	0.0039																		rs6841581	A	G	0.135218	0.005836	-0.0123965	0.0045											rs139016349	TTTC
							rs10757274	G	A	0.465836	0.05635	0.00580313	0.003																		rs3796587	G	C	0.198127	0.712	0.00139902	0.0038											rs748431	G
							rs2891168	G	A	0.464399	0.06134	0.0057037	0.0031																		rs2306556	G	A	0.198127	0.7118	0.00139902	0.0038											rs12493885	C
																															rs72627509	G	C	0.198691	0.3367	-0.00369682	0.0039											rs34229028	AC
																															rs57265257	T	A	0.202691	0.2592	-0.00429923	0.0038											rs73078367	C
																															rs12509595	C	T	0.313041	0.2609	0.00380276	0.0034											rs7623687	A
																															rs2288393	G	C	0.163654	0.924	-0.00040008	0.0041											rs7678555	C
																															rs1800449	T	C	0.168436	0.9255	-0.00040008	0.004											rs13109172	A
																															rs9349379	G	A	0.417909	0.2361	0.00370313	0.0031											rs6841581	A
																															rs1535616	T	C	0.270654	0.7806	-0.0010005	0.0037											rs2306556	A
																															rs12202017	G	A	0.270654	0.779	-0.0010005	0.0037											rs869396	C
																															rs118039278	A	G	0.0624611	0.4194	-0.00540458	0.0067											rs72627509	G
																															rs10455872	G	A	0.0640453	0.6432	-0.00280393	0.0061											rs10857147	T
																															rs55754459	G	A	0.0261691	0.6739	-0.0041988	0.0101											rs36002015	GT
																															rs11754964	T	G	0.327054	0.7358	-0.00110061	0.0033											rs1800449	T
																															rs6909752	A	G	0.324454	0.9088	-0.00040008	0.0037											rs5868014	G
																															rs3130682	T	C	0.157116	0.8815	0.000699755	0.0045											rs112941079	A
																															rs3130683	C	T	0.157894	0.991	9.9995e-05	0.0045											rs9349379	G
																															rs55856036	C	A	0.220535	0.07003	0.00679685	0.0038											rs12202017	A
																															rs56015508	A	C	0.221557	0.05298	0.00720399	0.0037											rs2153219	A
																															rs11556924	T	C	0.364054	0.05113	-0.00609856	0.0031											rs11481286	CA
																															rs56179563	A	G	0.371395	0.06699	-0.0062998	0.0035											rs10455872	G
																															rs2269997	A	G	0.209	0.5816	-0.00220242	0.004											rs55754459	G
																															rs2286198	A	G	0.209	0.5627	-0.00230265	0.0039											rs9501744	C
																															rs3918226	T	C	0.0791823	0.2425	0.0071047	0.006											rs6909752	A
																															rs2107595	A	G	0.170127	0.3153	-0.00429923	0.0043											rs3869098	G
																															rs57301765	A	G	0.169346	0.2919	-0.00460057	0.0044											rs3130683	T
																															rs2980860	G	A	0.476473	0.1461	-0.00450011	0.0031											rs4472337	T
																															rs1441760	T	C	0.261679	0.9578	0.00019998	0.0036											rs56015508	C
																															rs2083636	G	T	0.265346	0.981	-0.000100005	0.0035											rs1214752	C
																															rs507666	A	G	0.182102	0.0546	0.00750179	0.0039											rs421329	C
																															rs10757274	G	A	0.465836	0.05635	0.00580313	0.003											rs11153071	G
																															rs2891168	G	A	0.464399	0.06134	0.0057037	0.0031											rs112370447	T
																																																rs11556924	C
																																																rs2286198	G
																																																rs3918226	T
																																																rs2107595	A
																																																rs2954029	A
																																																rs2083636	T
																																																rs111245230	C
																																																rs10818583	A
																																																rs507666	A
																																																rs2891168	G
[truncated: 22 more columns]

## Sheet: AFR_CAD
10¯⁸																								10¯⁷																								10¯⁶
Exposure							Outcome							R^2	R^2 Summed	F	Mean F	Max F	Min F	Median F	Overlapping SNPs	Number of Overlaps	Proportion of Overlap	Exposure							Outcome							R^2	R^2 Summed	F	Mean F	Max F	Min F	Median F	Overlapping SNPs	Number of Overlaps	Proportion of Overlap	Exposure
snp	a1	a2	af	p	b	bse	snp	a1	a2	af	p	b	bse											snp	a1	a2	af	p	b	bse	snp	a1	a2	af	p	b	bse											snp	a1
no available IVs																								rs146943254	T	TA	0.06473	2.59418e-07	0.8624	0.1674	rs3111848	t	c	0.9217	0.9564	0.0013	0.024	0.000485131	0.000753258	3.2141	1.24751	3.2141	0.0704066	0.852763	Overlap	1	0.25	rs76798284	C
																								rs3111848	T	C	0.9695	1.72982e-07	-1.32	0.2525								0.000243996		1.61613					No Overlap			rs142472826	G
																								rs187485195	A	G	0.00162	1.45211e-07	5.878	1.118								1.34988e-05		0.0893905					No Overlap			rs67106926	A
																								rs118161047	A	G	0.001218	7.44732e-08	7.543	1.402								1.06321e-05		0.0704066					No Overlap			rs146943254	T
																																																rs270851	A
																																																rs71065357	GA
																																																rs35470029	CA
																																																rs188860244	A
																																																rs117446017	G
																																																rs1771420	G
																																																rs145869075	T
																																																rs3111848	T
																																																rs35667275	TA
																																																rs17747425	A
																																																rs112658304	A
																																																rs112461652	T
																																																rs75596598	A
																																																rs79965560	T
																																																rs74653022	T
																																																rs74957800	G
																																																rs111313288	T
																																																rs143829440	C
																																																rs73347675	A
																																																rs184515906	T
																																																rs150028177	T
																																																rs12485602	C
																																																rs150636939	T
																																																rs12644894	T
																																																rs186201253	T
																																																rs36099337	T
																																																rs187485195	A
																																																rs116239265	G
																																																rs111391150	T
																																																rs6458249	T
																																																rs147424617	C
																																																rs118161047	A
																																																rs10986419	T
																																																rs150811804	TTTG
[truncated: 22 more columns]
