# Supplementary material for: Causal Relationships Between Major Depressive Disorder and Coronary Artery Disease Across Diverse Populations: A Bidirectional Mendelian Randomisation Study
Source: Trop Med Int Health. 2025 Oct 15;31(1):80–90. doi: 10.1111/tmi.70051 (PMC12775895; doi:10.1111/tmi.70051)
Supplement: Supplementary file 7 — Data S7: tmi70051‐sup‐0007‐supinfo.xlsx. [file TMI-31-80-s005.xlsx]

## Sheet: Sheet1
Exposure Trait	Ancestry	Outcome Sample Size	Minimum Detectable Odds Ratio at 80% Power
			R² = 0.02	R² = 0.05	R² = 0.07	R² = 0.10
Depression	EAS	51442	1.2	1.13	1.11	1.09
	EUR	63731	1.19	1.12	1.1	1.08
	AFR	6624	N/A	1.7	1.6	1.5
Coronary Artery Disease	EAS	194548	1.17	1.11	1.09	1.08
	EUR	3887532	1.03	1.02	1.02	1.02
	AFR	198497	1.12	1.08	1.07	1.06
