# Supplementary material for: Causal Relationships Between Major Depressive Disorder and Coronary Artery Disease Across Diverse Populations: A Bidirectional Mendelian Randomisation Study
Source: Trop Med Int Health. 2025 Oct 15;31(1):80–90. doi: 10.1111/tmi.70051 (PMC12775895; doi:10.1111/tmi.70051)
Supplement: Supplementary file 9 — Data S9: tmi70051‐sup‐0009‐supinfo.xlsx. [file TMI-31-80-s009.xlsx]

## Sheet: EUR_DEP_8
SNP	MR-Steiger Directionality Test	MR-Steiger P-Value	Number of Invalid Instruments
rs1006737	FALSE	0.585296	107
rs1010553	TRUE	0.565223
rs10187826	FALSE	0.54787
rs10219275	TRUE	0.633685
rs10233079	FALSE	0.383779
rs1025145	TRUE	0.999012
rs1025651	FALSE	0.332589
rs10499337	TRUE	0.569335
rs10756218	FALSE	0.643664
rs10789930	FALSE	0.564678
rs10849883	TRUE	0.953593
rs10950392	FALSE	0.0238173
rs10970237	FALSE	0.316581
rs11083028	TRUE	0.694457
rs11128505	FALSE	0.41748
rs11135349	TRUE	0.602921
rs11209963	FALSE	0.0406126
rs11246137	FALSE	0.964065
rs11248625	TRUE	0.713933
rs11257952	FALSE	0.126927
rs113380333	FALSE	0.0166279
rs1160682	TRUE	0.820162
rs116310555	FALSE	0.526192
rs11645288	FALSE	0.222478
rs11682175	TRUE	0.468707
rs11682379	FALSE	0.117279
rs117723312	FALSE	0.878008
rs117999660	FALSE	0.285529
rs11903494	TRUE	0.506849
rs11971710	FALSE	0.33682
rs12028949	TRUE	0.68576
rs12116805	TRUE	0.632131
rs12119071	FALSE	0.825601
rs12174848	FALSE	0.242084
rs12407157	FALSE	0.24293
rs12498839	FALSE	0.476737
rs12514566	FALSE	0.998061
rs12520974	TRUE	0.602098
rs12540823	TRUE	0.607018
rs12579868	FALSE	0.188842
rs12601921	FALSE	0.239293
rs12630	TRUE	0.937871
rs1267079	FALSE	0.808049
rs12967143	FALSE	0.856426
rs12968035	FALSE	0.21375
rs13056300	TRUE	0.929403
rs13066140	FALSE	0.0226494
rs1311911	TRUE	0.56459
rs13134858	TRUE	0.765138
rs13198474	TRUE	0.483482
rs13198716	TRUE	0.541865
rs1320138	FALSE	0.041321
rs13202295	TRUE	0.586746
rs13204012	TRUE	0.847415
rs13354760	FALSE	0.375101
rs1365753	FALSE	0.63691
rs1373285	TRUE	0.589153
rs1396172	FALSE	0.390919
rs1429428	FALSE	0.451519
rs143001834	FALSE	0.0124759
rs144727871	TRUE	0.563499
rs145678014	FALSE	0.11583
rs1484145	FALSE	0.879398
rs149912782	FALSE	0.0667528
rs1530303	TRUE	0.56664
rs1602401	FALSE	0.713214
rs16943	TRUE	0.705815
rs17183201	FALSE	0.686151
rs17219976	FALSE	0.294433
rs1724729	TRUE	0.53208
rs17255455	FALSE	0.572966
rs174584	FALSE	0.0144012
rs17651741	FALSE	0.211125
rs17656030	FALSE	0.342318
rs17805843	FALSE	0.558364
rs1807304	FALSE	0.30657
rs1866561	FALSE	0.128143
rs1872512	FALSE	0.340005
rs1920096	FALSE	0.0647721
rs1923466	TRUE	0.60699
rs1941686	FALSE	0.480639
rs1950829	FALSE	0.0794683
rs1964654	TRUE	0.729676
rs1993739	FALSE	0.321153
rs2151642	FALSE	0.053645
rs2214415	FALSE	0.971021
rs2369818	TRUE	0.67266
rs2408225	TRUE	0.6685
rs2418449	FALSE	0.9008
rs2455855	TRUE	0.850242
rs2470938	TRUE	0.953744
rs2551774	FALSE	0.656025
rs263130	TRUE	0.904468
rs2762111	TRUE	0.979742
rs2814099	FALSE	0.370383
rs283466	FALSE	0.000968261
rs2864034	TRUE	0.427036
rs28680958	TRUE	0.513972
rs28711200	FALSE	0.233922
rs28897173	TRUE	0.432711
rs2894699	FALSE	0.0643707
rs2896488	TRUE	0.732345
rs3094146	FALSE	0.289137
rs3117326	TRUE	0.821739
rs3172494	FALSE	1.29081e-05
rs326756	FALSE	0.977504
rs34817112	TRUE	0.452402
rs35277073	TRUE	0.822417
rs35838063	TRUE	0.901633
rs358667	TRUE	0.547337
rs35875034	TRUE	0.436063
rs3758178	FALSE	0.572699
rs3783385	FALSE	0.189306
rs386409	TRUE	0.585427
rs389265	TRUE	0.462046
rs4044321	TRUE	0.607728
rs4142428	TRUE	0.902652
rs4236809	TRUE	0.596054
rs4364183	FALSE	0.642667
rs4420498	TRUE	0.583017
rs45534736	TRUE	0.945643
rs4626350	FALSE	0.884693
rs4653218	TRUE	0.415675
rs4684031	TRUE	0.962048
rs4702	FALSE	6.68086e-05
rs4810909	TRUE	0.71852
rs488769	FALSE	0.657402
rs4980365	TRUE	0.777864
rs504122	TRUE	0.548144
rs55683212	FALSE	0.233009
rs55763341	TRUE	0.746072
rs55830141	TRUE	0.945024
rs55899910	TRUE	0.910415
rs58011088	TRUE	0.794331
rs589292	FALSE	0.416288
rs6063085	TRUE	0.451448
rs612823	TRUE	0.525843
rs61881745	FALSE	0.42991
rs61943397	FALSE	0.264233
rs61956693	FALSE	0.329141
rs62075210	FALSE	0.972698
rs62100777	FALSE	0.470187
rs628720	TRUE	0.76463
rs6426547	FALSE	0.796254
rs6426935	FALSE	0.241117
rs6487370	TRUE	0.450619
rs6690989	FALSE	0.661892
rs6732205	TRUE	0.592882
rs67446571	FALSE	0.186189
rs6795322	FALSE	0.62456
rs6927047	FALSE	0.693287
rs6942750	TRUE	0.522493
rs6990502	TRUE	0.762825
rs7023933	FALSE	0.340098
rs7127383	TRUE	0.418334
rs7135697	TRUE	0.780106
rs7174069	FALSE	0.428945
rs7175401	TRUE	0.937328
rs72735400	TRUE	0.718653
rs72820274	FALSE	0.516646
rs72838772	TRUE	0.942822
rs7292297	TRUE	0.457302
rs73230700	TRUE	0.451901
rs73416459	FALSE	0.77864
rs74524106	FALSE	0.707981
rs74927570	TRUE	0.80398
rs7617959	TRUE	0.481818
rs7629322	TRUE	0.799114
rs76400970	FALSE	0.110997
rs76416526	FALSE	0.198332
rs7696858	TRUE	0.87411
rs771398	TRUE	0.584072
rs7714971	TRUE	0.617275
rs7750641	FALSE	0.475093
rs77568858	FALSE	0.768262
rs77665153	TRUE	0.664224
rs780024	FALSE	0.59119
rs7824087	FALSE	0.666156
rs7837935	FALSE	0.404101
rs78610240	TRUE	0.782014
rs78716456	FALSE	0.0407623
rs7875010	FALSE	0.884005
rs7930907	FALSE	0.858953
rs7995526	TRUE	0.465358
rs80155616	FALSE	0.369805
rs80223426	FALSE	0.675202
rs8129315	FALSE	0.0384286
rs9074	TRUE	0.420372
rs9262126	FALSE	0.0866104
rs9322213	FALSE	0.542999
rs9479138	TRUE	0.562244
rs9538492	TRUE	0.995459
rs9574422	FALSE	0.286752
rs9842435	FALSE	0.251062
rs9899533	TRUE	0.596743
rs9925175	FALSE	0.938353
rs9958792	TRUE	0.446891
rs9964679	TRUE	0.663918

## Sheet: EUR_DEP_6
SNP	MR-Steiger Directionality Test	MR-Steiger P-Value	Number of Invalid Instruments
rs1006737	FALSE	0.585296	345
rs10078721	FALSE	0.986145
rs10082010	FALSE	0.980147
rs1010553	TRUE	0.565223
rs10119773	TRUE	0.810168
rs10187826	FALSE	0.54787
rs10192241	FALSE	0.755341
rs10219275	TRUE	0.633685
rs10233079	FALSE	0.383779
rs10238024	TRUE	0.551076
rs1025145	TRUE	0.999012
rs1025651	FALSE	0.332589
rs1025768	TRUE	0.964799
rs10263069	FALSE	0.275084
rs10267771	FALSE	0.0331057
rs10276352	FALSE	0.660994
rs1042577	FALSE	0.0494757
rs10488027	FALSE	0.694925
rs10499337	TRUE	0.569335
rs1073443	FALSE	0.805303
rs10747675	TRUE	0.786453
rs10750488	TRUE	0.782686
rs10753300	TRUE	0.809336
rs10756218	FALSE	0.643664
rs10756817	TRUE	0.910181
rs10759942	FALSE	0.257824
rs10786333	FALSE	0.514005
rs10789930	FALSE	0.564678
rs1080046	FALSE	0.219425
rs1080500	TRUE	0.7787
rs10822692	TRUE	0.88135
rs10849883	TRUE	0.953593
rs10852010	FALSE	0.852002
rs10867289	TRUE	0.785144
rs10878208	FALSE	0.67086
rs10879686	FALSE	0.51123
rs10905632	TRUE	0.851506
rs10917313	TRUE	0.76334
rs10927859	FALSE	0.286918
rs10929357	FALSE	0.66298
rs10947690	FALSE	0.140097
rs10950392	FALSE	0.0238173
rs10970237	FALSE	0.316581
rs10977102	FALSE	0.520135
rs11010328	TRUE	0.653427
rs11029925	FALSE	0.197164
rs11039103	TRUE	0.76962
rs11040293	FALSE	0.230626
rs1105032	TRUE	0.555095
rs11079937	FALSE	0.759442
rs11083028	TRUE	0.694457
rs11096754	TRUE	0.77194
rs11120205	FALSE	0.995506
rs11128505	FALSE	0.41748
rs11135349	TRUE	0.602921
rs11171639	TRUE	0.670318
rs111789242	TRUE	0.700048
rs11185132	FALSE	0.18929
rs111942984	TRUE	0.807653
rs11205728	FALSE	0.170029
rs11209963	FALSE	0.0406126
rs112271508	FALSE	0.677803
rs112361411	FALSE	0.96202
rs11236853	TRUE	0.787521
rs11246137	FALSE	0.964065
rs11248625	TRUE	0.713933
rs11257952	FALSE	0.126927
rs113322698	FALSE	0.10712
rs113329442	FALSE	0.293798
rs113380333	FALSE	0.0166279
rs113912146	FALSE	0.119758
rs114578524	FALSE	0.0978964
rs115223157	FALSE	0.191425
rs11561358	TRUE	0.712266
rs115821750	TRUE	0.951596
rs1160682	TRUE	0.820162
rs116148468	FALSE	0.477059
rs116310555	FALSE	0.526192
rs116344316	TRUE	0.914043
rs11645288	FALSE	0.222478
rs11652026	TRUE	0.733569
rs11673678	FALSE	0.0234892
rs11681101	FALSE	0.688767
rs11682175	TRUE	0.468707
rs11682379	FALSE	0.117279
rs116975992	FALSE	0.930723
rs11738003	TRUE	0.778453
rs117723312	FALSE	0.878008
rs11783990	FALSE	0.929251
rs117863023	TRUE	0.933635
rs11789013	FALSE	0.196372
rs117999660	FALSE	0.285529
rs118143105	FALSE	0.367924
rs11887574	TRUE	0.814755
rs11900232	TRUE	0.862317
rs11903494	TRUE	0.506849
rs11935823	FALSE	0.221067
rs11971710	FALSE	0.33682
rs12028949	TRUE	0.68576
rs12116805	TRUE	0.632131
rs12119071	FALSE	0.825601
rs12123076	FALSE	0.632589
rs12131910	FALSE	0.550767
rs12174848	FALSE	0.242084
rs12199915	TRUE	0.869497
rs12241533	TRUE	0.787769
rs12379805	TRUE	0.758504
rs12407157	FALSE	0.24293
rs12444467	TRUE	0.991533
rs12498839	FALSE	0.476737
rs12499940	FALSE	0.5188
rs12500644	FALSE	0.384002
rs1250600	FALSE	0.184177
rs12514566	FALSE	0.998061
rs12517625	TRUE	0.821506
rs12520974	TRUE	0.602098
rs12540823	TRUE	0.607018
rs12542480	TRUE	0.996903
rs1256044	FALSE	0.931606
rs12574152	TRUE	0.838081
rs12579868	FALSE	0.188842
rs12601921	FALSE	0.239293
rs12630	TRUE	0.937871
rs12641013	FALSE	0.781777
rs12642098	FALSE	0.669172
rs12649102	FALSE	0.395069
rs12659098	FALSE	0.0307505
rs1267079	FALSE	0.808049
rs12684436	FALSE	0.404904
rs12700541	TRUE	0.711362
rs12707480	FALSE	0.781882
rs12707617	FALSE	0.692027
rs12773520	FALSE	0.163232
rs12775558	FALSE	0.00389302
rs12778915	FALSE	0.260619
rs1286152	FALSE	0.867236
rs12898464	FALSE	0.191142
rs12967143	FALSE	0.856426
rs12968035	FALSE	0.21375
rs13017152	TRUE	0.611876
rs13025467	FALSE	0.0150896
rs13056300	TRUE	0.929403
rs13058429	FALSE	0.978886
rs13066140	FALSE	0.0226494
rs13090291	FALSE	0.97937
rs1311911	TRUE	0.56459
rs1312821	FALSE	0.517386
rs13134858	TRUE	0.765138
rs1316338	TRUE	0.868611
rs13173741	TRUE	0.607508
rs13198474	TRUE	0.483482
rs13198716	TRUE	0.541865
rs1320138	FALSE	0.041321
rs13202295	TRUE	0.586746
rs13204012	TRUE	0.847415
rs13263599	TRUE	0.778288
rs13354760	FALSE	0.375101
rs13355035	FALSE	0.183255
rs13357659	FALSE	0.76938
rs13402675	FALSE	0.185734
rs1340724	TRUE	0.824267
rs1365753	FALSE	0.63691
rs1367858	FALSE	0.570447
rs1373285	TRUE	0.589153
rs138247328	TRUE	0.903876
rs139219993	FALSE	0.450752
rs139299001	FALSE	0.23708
rs139571785	FALSE	0.478826
rs1396172	FALSE	0.390919
rs141076183	FALSE	0.973517
rs141514387	TRUE	0.835087
rs142262844	FALSE	0.9932
rs1429428	FALSE	0.451519
rs143001834	FALSE	0.0124759
rs1431071	FALSE	0.837312
rs143460948	TRUE	0.71112
rs144727871	TRUE	0.563499
rs145678014	FALSE	0.11583
rs146890196	TRUE	0.634038
rs1474051	FALSE	0.513674
rs148108087	TRUE	0.983312
rs1484145	FALSE	0.879398
rs1488309	FALSE	0.285348
rs1492057	FALSE	0.530637
rs149637452	FALSE	0.811976
rs149912782	FALSE	0.0667528
rs150419431	FALSE	0.859677
rs1524356	TRUE	0.74856
rs1530303	TRUE	0.56664
rs1531212	TRUE	0.827044
rs1541597	FALSE	0.971963
rs1545920	TRUE	0.784169
rs1546126	TRUE	0.595388
rs157556	TRUE	0.750652
rs1602401	FALSE	0.713214
rs16865129	FALSE	0.168079
rs16932846	TRUE	0.734645
rs16943	TRUE	0.705815
rs16962725	TRUE	0.717083
rs17048879	FALSE	0.823263
rs17100626	TRUE	0.791664
rs1716182	FALSE	0.759972
rs17183201	FALSE	0.686151
rs17219976	FALSE	0.294433
rs1724729	TRUE	0.53208
rs17255455	FALSE	0.572966
rs17258050	TRUE	0.634249
rs17286324	TRUE	0.94194
rs17394269	FALSE	0.949178
rs17427473	TRUE	0.634574
rs174584	FALSE	0.0144012
rs17463187	FALSE	0.921468
rs17651741	FALSE	0.211125
rs17652568	FALSE	0.0817671
rs17656030	FALSE	0.342318
rs17667108	FALSE	0.490051
rs17805843	FALSE	0.558364
rs1788785	FALSE	0.0182999
rs1807304	FALSE	0.30657
rs182897561	FALSE	0.593163
rs1851865	FALSE	0.60206
rs1866561	FALSE	0.128143
rs1872512	FALSE	0.340005
rs1876476	TRUE	0.989244
rs1895073	TRUE	0.597399
rs1916941	TRUE	0.897607
rs1920096	FALSE	0.0647721
rs1923466	TRUE	0.60699
rs1926032	FALSE	0.000454021
rs1941686	FALSE	0.480639
rs1950829	FALSE	0.0794683
rs1964654	TRUE	0.729676
rs198486	TRUE	0.549012
rs1986692	TRUE	0.58612
rs1993739	FALSE	0.321153
rs199498	FALSE	0.476002
rs2016270	FALSE	0.885921
rs2048793	TRUE	0.689635
rs2111530	FALSE	0.829624
rs2134022	FALSE	0.462403
rs213638	FALSE	0.947315
rs2151642	FALSE	0.053645
rs2214415	FALSE	0.971021
rs2235390	TRUE	0.865558
rs2237292	TRUE	0.566361
rs2284010	FALSE	0.629124
rs2293982	FALSE	0.183339
rs2296342	FALSE	0.697031
rs229641	TRUE	0.729879
rs2298329	FALSE	0.0973914
rs2325410	FALSE	0.424395
rs2347784	FALSE	0.567405
rs2355326	FALSE	0.517199
rs2369818	TRUE	0.67266
rs2408225	TRUE	0.6685
rs2418449	FALSE	0.9008
rs2419903	TRUE	0.668968
rs2421873	FALSE	0.254607
rs2454231	FALSE	0.330651
rs2455855	TRUE	0.850242
rs2470938	TRUE	0.953744
rs2503185	FALSE	0.314307
rs2551774	FALSE	0.656025
rs2616906	FALSE	0.752887
rs2622545	FALSE	0.157945
rs263130	TRUE	0.904468
rs2655995	TRUE	0.805349
rs2740760	FALSE	0.412094
rs2744475	FALSE	0.267173
rs2753287	FALSE	0.18728
rs2762111	TRUE	0.979742
rs2784012	TRUE	0.621927
rs2784611	FALSE	0.639231
rs2787915	TRUE	0.767499
rs2814099	FALSE	0.370383
rs283466	FALSE	0.000968261
rs2842555	FALSE	0.809221
rs2863151	FALSE	0.458309
rs2864034	TRUE	0.427036
rs2867023	FALSE	0.500863
rs28680958	TRUE	0.513972
rs28698133	TRUE	0.568009
rs28711200	FALSE	0.233922
rs28897173	TRUE	0.432711
rs2894699	FALSE	0.0643707
rs2896488	TRUE	0.732345
rs2913744	TRUE	0.890758
rs2932005	FALSE	0.95229
rs2933195	FALSE	0.142698
rs2947144	FALSE	0.580061
rs2949905	FALSE	0.423584
rs295045	TRUE	0.699425
rs2986184	FALSE	0.706419
rs3001122	FALSE	0.751058
rs301734	TRUE	0.615946
rs3094146	FALSE	0.289137
rs3117326	TRUE	0.821739
rs3130234	TRUE	0.799814
rs3172494	FALSE	1.29081e-05
rs326756	FALSE	0.977504
rs34465753	TRUE	0.767853
rs34817112	TRUE	0.452402
rs35058708	FALSE	0.454424
rs35191150	FALSE	0.840019
rs35277073	TRUE	0.822417
rs35566160	FALSE	0.00326165
rs35838063	TRUE	0.901633
rs358667	TRUE	0.547337
rs35875034	TRUE	0.436063
rs36048720	FALSE	0.27098
rs36131051	FALSE	0.882512
rs3748655	TRUE	0.915499
rs3753394	TRUE	0.554004
rs3758118	FALSE	0.808415
rs3758178	FALSE	0.572699
rs3783385	FALSE	0.189306
rs3786824	FALSE	0.85557
rs3820500	FALSE	0.478304
rs3827020	FALSE	0.557556
rs3827948	FALSE	0.0661144
rs386409	TRUE	0.585427
rs389265	TRUE	0.462046
rs3916958	FALSE	0.664835
rs4008842	TRUE	0.745062
rs40356	FALSE	0.571114
rs4044321	TRUE	0.607728
rs4075821	TRUE	0.737964
rs4129073	TRUE	0.732031
rs4142428	TRUE	0.902652
rs4148216	FALSE	0.0149618
rs4234093	FALSE	0.401217
rs4236809	TRUE	0.596054
rs4238834	TRUE	0.936393
rs4257818	TRUE	0.783482
rs4259386	FALSE	0.419238
rs426509	TRUE	0.5856
rs4364183	FALSE	0.642667
rs440712	FALSE	0.25791
rs4419775	FALSE	0.462701
rs4420498	TRUE	0.583017
rs4470425	TRUE	0.604675
rs4538824	TRUE	0.951682
rs45534736	TRUE	0.945643
rs4590023	FALSE	0.832918
rs4591014	TRUE	0.623534
rs4626350	FALSE	0.884693
rs4653218	TRUE	0.415675
rs4669520	TRUE	0.704424
rs4673462	FALSE	0.388726
rs4682577	TRUE	0.752262
rs4684031	TRUE	0.962048
rs4702	FALSE	6.68086e-05
rs4703316	TRUE	0.871213
rs4740582	TRUE	0.930452
rs4745763	TRUE	0.961326
rs4781375	FALSE	0.64142
rs4810909	TRUE	0.71852
rs4851315	FALSE	0.249928
rs4878721	FALSE	0.790747
rs488769	FALSE	0.657402
rs4948485	FALSE	0.36634
rs4969248	TRUE	0.587008
rs4980365	TRUE	0.777864
rs504122	TRUE	0.548144
rs511740	FALSE	0.0255437
rs541867	TRUE	0.592113
rs55683212	FALSE	0.233009
rs556952432	FALSE	0.63392
rs55705857	TRUE	0.559286
rs55736786	FALSE	0.0295524
rs55763341	TRUE	0.746072
rs55825265	TRUE	0.664959
rs55830141	TRUE	0.945024
rs55893774	FALSE	0.738466
rs55899910	TRUE	0.910415
rs55924785	TRUE	0.84359
rs55993110	TRUE	0.944899
rs56279221	FALSE	0.785183
rs56332361	FALSE	0.542484
rs57238885	TRUE	0.871618
rs58011088	TRUE	0.794331
rs589292	FALSE	0.416288
rs59537158	TRUE	0.608683
rs599214	FALSE	0.63046
rs6035413	FALSE	0.220119
rs6063085	TRUE	0.451448
rs6073075	TRUE	0.95404
rs6126015	FALSE	0.634629
rs612823	TRUE	0.525843
rs61614746	TRUE	0.813173
rs61881745	FALSE	0.42991
rs61943397	FALSE	0.264233
rs61956693	FALSE	0.329141
rs62004865	FALSE	0.13016
rs62034140	FALSE	0.976911
rs62047044	FALSE	0.411903
rs62064653	FALSE	0.0883614
rs62075210	FALSE	0.972698
rs62076542	FALSE	0.0475489
rs62100777	FALSE	0.470187
rs62173234	FALSE	0.233019
rs62175963	FALSE	0.754637
rs62265894	FALSE	0.409147
rs62337077	FALSE	0.78883
rs62369904	FALSE	0.83188
rs62460266	FALSE	0.797612
rs62467717	FALSE	0.10782
rs628720	TRUE	0.76463
rs6425283	FALSE	0.939396
rs6426547	FALSE	0.796254
rs6426935	FALSE	0.241117
rs6462577	TRUE	0.993766
rs6487370	TRUE	0.450619
rs6498822	TRUE	0.983856
rs6537131	FALSE	0.361527
rs656763	FALSE	0.428866
rs659197	TRUE	0.785973
rs6593591	FALSE	0.643572
rs6683030	FALSE	0.582113
rs6690989	FALSE	0.661892
rs66933903	FALSE	0.505162
rs67141907	FALSE	0.735951
rs6729611	FALSE	0.756327
rs6732205	TRUE	0.592882
rs67446571	FALSE	0.186189
rs6762456	TRUE	0.728225
rs6767847	FALSE	0.756106
rs6771972	FALSE	0.285319
rs67775442	TRUE	0.729995
rs6795322	FALSE	0.62456
rs6840804	FALSE	0.820609
rs6851528	TRUE	0.585971
rs6884246	FALSE	0.790776
rs6910938	TRUE	0.904846
rs6918737	TRUE	0.619724
rs6927047	FALSE	0.693287
rs6930109	FALSE	0.627137
rs6942750	TRUE	0.522493
rs6990502	TRUE	0.762825
rs6994704	TRUE	0.557943
rs7023933	FALSE	0.340098
rs7048273	FALSE	0.816026
rs7095591	TRUE	0.715359
rs7098086	FALSE	0.931021
rs7099380	TRUE	0.937099
rs7103321	FALSE	0.20921
rs7127383	TRUE	0.418334
rs71326941	FALSE	0.389815
rs7135240	FALSE	0.106798
rs7135697	TRUE	0.780106
rs7144406	FALSE	0.913432
rs7169641	FALSE	0.925644
rs7172748	FALSE	0.786863
rs7174069	FALSE	0.428945
rs7175401	TRUE	0.937328
rs7186834	FALSE	0.936171
rs7194913	FALSE	0.814397
rs7196226	TRUE	0.976067
rs7239568	FALSE	0.435302
rs72643078	FALSE	0.558052
rs72665059	FALSE	0.513934
rs72735400	TRUE	0.718653
rs72820274	FALSE	0.516646
rs7282599	FALSE	0.883018
rs72837273	TRUE	0.933555
rs72838772	TRUE	0.942822
rs72858015	FALSE	0.48019
rs72889966	FALSE	0.787752
rs7292297	TRUE	0.457302
rs72931605	FALSE	0.904549
rs73084648	FALSE	0.0691158
rs73160479	TRUE	0.740653
rs73173450	FALSE	0.805553
rs73230700	TRUE	0.451901
rs73416459	FALSE	0.77864
rs73814690	TRUE	0.893328
rs74033399	TRUE	0.96547
rs74472434	FALSE	0.622393
rs74524106	FALSE	0.707981
rs7461469	TRUE	0.922356
rs74685147	FALSE	0.156894
rs74927570	TRUE	0.80398
rs7542691	TRUE	0.904848
rs75534174	TRUE	0.885236
rs75603647	TRUE	0.841493
rs7564991	FALSE	0.40441
rs758366	FALSE	0.573934
rs7598129	TRUE	0.717735
rs7598451	FALSE	0.608143
rs76005739	FALSE	0.771918
rs76021834	FALSE	0.857702
rs7617959	TRUE	0.481818
rs7623195	FALSE	0.955727
rs7629322	TRUE	0.799114
rs76400970	FALSE	0.110997
rs76416526	FALSE	0.198332
rs7649657	TRUE	0.606702
rs76563825	TRUE	0.542064
rs766478	FALSE	0.586386
rs76760048	FALSE	0.188377
rs7685686	FALSE	0.0832762
rs76921081	FALSE	0.791367
rs7696858	TRUE	0.87411
rs771398	TRUE	0.584072
rs7714971	TRUE	0.617275
rs7718514	FALSE	0.45974
rs772564	FALSE	0.219277
rs77288494	TRUE	0.849511
rs7729225	FALSE	0.420462
rs77323028	TRUE	0.785965
rs77446173	TRUE	0.726921
rs7750641	FALSE	0.475093
rs77568858	FALSE	0.768262
rs77665153	TRUE	0.664224
rs779164	TRUE	0.830162
rs77997562	FALSE	0.930356
rs780024	FALSE	0.59119
rs7801767	FALSE	0.118502
rs7805535	TRUE	0.57078
rs7816550	TRUE	0.75248
rs7824087	FALSE	0.666156
rs7837935	FALSE	0.404101
rs7855077	FALSE	0.820719
rs7860564	FALSE	0.123174
rs78610240	TRUE	0.782014
rs78716456	FALSE	0.0407623
rs7875010	FALSE	0.884005
rs79108759	FALSE	0.424513
rs7915341	FALSE	0.174448
rs7930907	FALSE	0.858953
rs79565496	FALSE	0.493115
rs79830765	FALSE	0.208805
rs79849241	FALSE	0.53069
rs7995526	TRUE	0.465358
rs799794	FALSE	0.300117
rs8011422	FALSE	0.860241
rs80155616	FALSE	0.369805
rs80223426	FALSE	0.675202
rs8096722	TRUE	0.929791
rs8129315	FALSE	0.0384286
rs826851	FALSE	0.148017
rs850278	FALSE	0.606493
rs865020	FALSE	0.843501
rs870811	TRUE	0.611997
rs875519	FALSE	0.0737078
rs876987	FALSE	0.0312993
rs9074	TRUE	0.420372
rs925499	FALSE	0.990384
rs9262126	FALSE	0.0866104
rs9267531	TRUE	0.845252
rs9303977	TRUE	0.632233
rs9322213	FALSE	0.542999
rs9324851	FALSE	0.127888
rs9345113	FALSE	0.600193
rs9345246	FALSE	0.808987
rs9375946	TRUE	0.88254
rs945582	TRUE	0.669632
rs9479138	TRUE	0.562244
rs9533891	TRUE	0.57787
rs9538492	TRUE	0.995459
rs9538599	FALSE	0.496326
rs9573371	FALSE	0.18655
rs9574422	FALSE	0.286752
rs957906	TRUE	0.840179
rs9601802	FALSE	0.167883
rs9653302	FALSE	0.892157
rs971476	FALSE	0.573912
rs9830950	FALSE	0.9051
rs9842435	FALSE	0.251062
rs9862712	FALSE	0.71257
rs987045	TRUE	0.718672
rs9899533	TRUE	0.596743
rs9925175	FALSE	0.938353
rs9958792	TRUE	0.446891
rs9964679	TRUE	0.663918
rs9981132	FALSE	0.836067

## Sheet: EAS_DEP_8
SNP	MR-Steiger Directionality Test	MR-Steiger P-Value	Number of Invalid Instruments
rs10240457	TRUE	0.0168769	0

## Sheet: EAS_DEP_6
SNP	MR-Steiger Directionality Test	MR-Steiger P-Value	Number of Invalid Instruments
rs10240457	TRUE	0.0168769	0
rs10918385	TRUE	0.216761
rs12071036	TRUE	0.166967
rs1356291	TRUE	0.0566349
rs623132	TRUE	0.499755
rs6836317	TRUE	0.0489666
rs80228727	TRUE	0.0443509

## Sheet: AFR_DEP_6
SNP	MR-Steiger Directionality Test	MR-Steiger P-Value	Number of Invalid Instruments
rs113901145	TRUE	0.646989	9
rs12706832	TRUE	0.4814
rs12712320	FALSE	0.805404
rs1294557	TRUE	0.455029
rs13048520	FALSE	0.342829
rs1893769	FALSE	0.799211
rs1894414	TRUE	0.527147
rs34612906	TRUE	0.610639
rs4773917	TRUE	0.571427
rs4808483	FALSE	0.319907
rs56406871	TRUE	0.939557
rs6902879	FALSE	0.904087
rs6997217	TRUE	0.51253
rs73647202	FALSE	0.63257
rs75117720	FALSE	0.13982
rs75536712	FALSE	0.378802
rs7585848	TRUE	0.424879
rs7754982	TRUE	0.656221
rs77683670	FALSE	0.99902

## Sheet: EUR_CAD_8
SNP	MR-Steiger Directionality Test	MR-Steiger P-Value	Number of Invalid Instruments
rs10455872	TRUE	2.48209e-48	0
rs10774625	TRUE	1.57281e-13
rs10840293	TRUE	1.94325e-08
rs11057830	TRUE	8.02727e-09
rs11191416	TRUE	3.15253e-07
rs114123510	TRUE	4.66106e-18
rs11556924	TRUE	5.68098e-12
rs11591147	TRUE	6.45046e-10
rs11617955	TRUE	2.53714e-09
rs11810571	TRUE	5.24042e-07
rs12202017	TRUE	1.18064e-13
rs12493885	TRUE	6.65846e-08
rs1250229	TRUE	4.89794e-12
rs16986953	TRUE	7.12491e-10
rs17696736	TRUE	2.04925e-09
rs1887318	TRUE	8.73195e-12
rs2071382	TRUE	1.68457e-10
rs2107595	TRUE	1.27862e-12
rs2244608	TRUE	6.65727e-09
rs2246942	TRUE	1.53366e-15
rs2306556	TRUE	2.18907e-09
rs2681472	TRUE	1.5711e-10
rs2839812	TRUE	5.27848e-11
rs28451064	TRUE	8.62321e-23
rs2891168	TRUE	8.96514e-98
rs3130683	TRUE	3.60042e-08
rs3918226	TRUE	6.79321e-12
rs507666	TRUE	1.07559e-11
rs55754459	TRUE	1.21729e-08
rs56170783	TRUE	4.07684e-12
rs585967	TRUE	3.95043e-08
rs6511720	TRUE	3.66858e-21
rs6689306	TRUE	2.26434e-09
rs6841581	TRUE	5.39898e-09
rs6909752	TRUE	8.00558e-09
rs7164479	TRUE	6.83934e-17
rs72743461	TRUE	1.06265e-11
rs73078367	TRUE	4.4105e-06
rs7412	TRUE	5.70459e-19
rs7500448	TRUE	3.05614e-08
rs7528419	TRUE	4.23335e-26
rs7623687	TRUE	3.4497e-07
rs77137125	TRUE	3.63736e-08
rs8068952	TRUE	7.53333e-09
rs9349379	TRUE	2.42391e-34

## Sheet: EUR_CAD_6
SNP	MR-Steiger Directionality Test	MR-Steiger P-Value	Number of Invalid Instruments
rs10455872	TRUE	2.48209e-48	0
rs10774625	TRUE	1.57281e-13
rs10818583	TRUE	1.07317e-05
rs10840293	TRUE	1.94325e-08
rs11057401	TRUE	6.7556e-06
rs11057830	TRUE	8.02727e-09
rs111245230	TRUE	1.12508e-06
rs11153071	TRUE	1.36979e-05
rs11170820	TRUE	4.78258e-07
rs11191416	TRUE	3.15253e-07
rs112370447	TRUE	1.16511e-06
rs112941079	TRUE	1.80659e-05
rs114123510	TRUE	4.66106e-18
rs11485595	TRUE	1.34151e-05
rs115330130	TRUE	1.68263e-06
rs11556924	TRUE	5.68098e-12
rs11591147	TRUE	6.45046e-10
rs11617955	TRUE	2.53714e-09
rs116843064	TRUE	5.75065e-07
rs117113213	TRUE	1.86802e-06
rs11810571	TRUE	5.24042e-07
rs1214752	TRUE	6.22687e-06
rs12202017	TRUE	1.18064e-13
rs12252333	TRUE	1.08578e-05
rs12493885	TRUE	6.65846e-08
rs1250229	TRUE	4.89794e-12
rs13003675	TRUE	4.7032e-05
rs16986953	TRUE	7.12491e-10
rs17678683	TRUE	1.94058e-07
rs17696736	TRUE	2.04925e-09
rs178002	TRUE	3.69203e-06
rs1800449	TRUE	5.24068e-07
rs1887318	TRUE	8.73195e-12
rs1924981	TRUE	2.90145e-07
rs1964272	TRUE	5.66988e-07
rs2071382	TRUE	1.68457e-10
rs2083636	TRUE	8.13496e-08
rs2107595	TRUE	1.27862e-12
rs2153219	TRUE	4.90311e-06
rs2229357	TRUE	6.80453e-06
rs2244608	TRUE	6.65727e-09
rs2246942	TRUE	1.53366e-15
rs2257129	TRUE	5.61501e-06
rs2286198	TRUE	6.19233e-07
rs2306556	TRUE	2.18907e-09
rs247616	TRUE	2.49788e-06
rs259983	TRUE	1.23798e-05
rs2681472	TRUE	1.5711e-10
rs2727020	TRUE	1.03645e-05
rs2832275	TRUE	4.17844e-06
rs2839812	TRUE	5.27848e-11
rs28451064	TRUE	8.62321e-23
rs28596486	TRUE	6.0366e-06
rs2891168	TRUE	8.96514e-98
rs2972146	TRUE	2.08348e-07
rs3130683	TRUE	3.60042e-08
rs35259348	TRUE	3.18146e-07
rs35489971	TRUE	2.69379e-06
rs3861086	TRUE	2.01061e-06
rs3869098	TRUE	4.02675e-06
rs3918226	TRUE	6.79321e-12
rs3993105	TRUE	8.09478e-07
rs421329	TRUE	2.26129e-06
rs4472337	TRUE	1.53949e-05
rs507666	TRUE	1.07559e-11
rs55754459	TRUE	1.21729e-08
rs56015508	TRUE	5.03037e-07
rs56170783	TRUE	4.07684e-12
rs56313611	TRUE	2.56812e-06
rs571353	TRUE	6.77823e-06
rs585967	TRUE	3.95043e-08
rs59898454	TRUE	5.4433e-06
rs62076439	TRUE	4.25632e-06
rs6504218	TRUE	1.52995e-06
rs6511720	TRUE	3.66858e-21
rs6587520	TRUE	1.82494e-06
rs6689306	TRUE	2.26434e-09
rs6841581	TRUE	5.39898e-09
rs6909752	TRUE	8.00558e-09
rs7098414	TRUE	4.12381e-06
rs7164479	TRUE	6.83934e-17
rs72627509	TRUE	1.93274e-07
rs72743461	TRUE	1.06265e-11
rs73015715	TRUE	5.63913e-06
rs73078367	TRUE	4.4105e-06
rs7412	TRUE	5.70459e-19
rs748431	TRUE	4.18291e-06
rs7500448	TRUE	3.05614e-08
rs7528419	TRUE	4.23335e-26
rs7623687	TRUE	3.4497e-07
rs77137125	TRUE	3.63736e-08
rs8068844	TRUE	5.57784e-07
rs8068952	TRUE	7.53333e-09
rs869396	TRUE	3.67889e-06
rs9349379	TRUE	2.42391e-34
rs9501744	TRUE	1.53669e-06
rs964184	TRUE	7.27996e-06
rs9897596	TRUE	9.70558e-06
rs9929108	TRUE	3.08483e-07

## Sheet: EAS_CAD_8
SNP	MR-Steiger Directionality Test	MR-Steiger P-Value	Number of Invalid Instruments
rs10757274	TRUE	2.33772e-21	0
rs10985348	TRUE	1.67043e-08
rs11066495	TRUE	1.61385e-07
rs11191559	TRUE	7.28762e-06
rs11226017	TRUE	2.11359e-07
rs1848599	TRUE	1.72627e-06
rs2327429	TRUE	1.02747e-07
rs2738464	TRUE	4.56713e-07
rs28455815	TRUE	8.03218e-06
rs4533264	TRUE	0.000114067
rs4773140	TRUE	6.40209e-07
rs4803458	TRUE	1.52158e-06
rs67180937	TRUE	9.28745e-08
rs769446	TRUE	6.9229e-07
rs79105258	TRUE	1.69939e-21
rs933899	TRUE	5.99559e-07
rs9349379	TRUE	6.04023e-11
rs9411378	TRUE	1.25829e-07

## Sheet: EAS_CAD_6
SNP	MR-Steiger Directionality Test	MR-Steiger P-Value	Number of Invalid Instruments
rs1025631	TRUE	0.000178555	0
rs10757274	TRUE	2.33772e-21
rs10930114	TRUE	0.000175807
rs10985348	TRUE	1.67043e-08
rs11066495	TRUE	1.61385e-07
rs11191559	TRUE	7.28762e-06
rs11226017	TRUE	2.11359e-07
rs1155347	TRUE	0.000192842
rs117527774	TRUE	4.61363e-05
rs11782920	TRUE	0.00012544
rs12494414	TRUE	2.24352e-05
rs12680217	TRUE	0.0004352
rs137863701	TRUE	3.12306e-05
rs142745797	TRUE	1.11619e-05
rs16941717	TRUE	4.9446e-05
rs1848599	TRUE	1.72627e-06
rs1923740	TRUE	0.000103459
rs2169973	TRUE	6.27237e-05
rs2327429	TRUE	1.02747e-07
rs2472448	TRUE	4.83159e-05
rs2738464	TRUE	4.56713e-07
rs28455815	TRUE	8.03218e-06
rs2873195	TRUE	0.000318231
rs4074793	TRUE	5.5023e-05
rs4533264	TRUE	0.000114067
rs4773140	TRUE	6.40209e-07
rs4801079	TRUE	0.00014872
rs4803458	TRUE	1.52158e-06
rs61035485	TRUE	0.00117058
rs67180937	TRUE	9.28745e-08
rs75662937	TRUE	6.87285e-05
rs769446	TRUE	6.9229e-07
rs77303550	TRUE	1.67883e-05
rs77966649	TRUE	0.000232697
rs79105258	TRUE	1.69939e-21
rs933899	TRUE	5.99559e-07
rs9349379	TRUE	6.04023e-11
rs9411378	TRUE	1.25829e-07
rs9508029	TRUE	6.96388e-05

## Sheet: AFR_CAD_6
SNP	MR-Steiger Directionality Test	MR-Steiger P-Value	Number of Invalid Instruments
rs10986419	TRUE	5.65575e-06	0
rs111313288	TRUE	4.70301e-06
rs111391150	TRUE	5.53722e-06
rs112461652	TRUE	9.37469e-06
rs12485602	TRUE	7.59361e-06
rs12644894	TRUE	1.85932e-06
rs143829440	TRUE	7.85433e-06
rs145869075	TRUE	1.58734e-05
rs1771420	TRUE	6.78143e-06
rs270851	TRUE	6.96077e-06
rs3111848	TRUE	2.91276e-07
rs6458249	TRUE	2.5432e-06
rs73347675	TRUE	5.71577e-06
rs74653022	TRUE	1.52837e-05
rs74957800	TRUE	6.43068e-06
rs76798284	TRUE	5.54188e-06
rs79965560	TRUE	5.38405e-06
